# Supplementary material for: (E)-4-{[(Pyridin-4-yl­methyl­idene)amino]­meth­yl}benzoic acid
Source: Acta Crystallogr Sect E Struct Rep Online. 2012 Jan 7;68(Pt 2):o294. doi: 10.1107/S1600536811056212 (PMC3274987; doi:10.1107/S1600536811056212)
Supplement: Supplementary file 2 [file e-68-0o294-Isup2.hkl]

# 
# h,k,l, Fc-squared, Fo-squared, sigma(Fo-squared) and status flag 
# 
data_I
_shelx_title ' P21N in P2(1)/n' 
_shelx_refln_list_code          4 
_shelx_F_calc_maximum      185.28 
_exptl_crystal_F_000       504.00 
_reflns_d_resolution_high  0.7494 
 
loop_ 
 _symmetry_equiv_pos_as_xyz 
 'x, y, z' 
 '-x+1/2, y+1/2, -z+1/2' 
 '-x, -y, -z' 
 'x-1/2, -y-1/2, z-1/2' 
 
_cell_length_a     4.2613 
_cell_length_b    26.5565 
_cell_length_c    10.3983 
_cell_angle_alpha  90.000 
_cell_angle_beta   98.123 
_cell_angle_gamma  90.000 
 
_shelx_F_squared_multiplier     1.000 
 
loop_ 
 _refln_index_h 
 _refln_index_k 
 _refln_index_l 
 _refln_F_squared_calc 
 _refln_F_squared_meas 
 _refln_F_squared_sigma 
 _refln_observed_status 
   2   0   0     1724.96     1678.49     28.56 o 
   4   0   0       27.37       23.41      2.60 o 
   2   1   0       61.53       56.41      0.99 o 
   3   1   0      596.12      574.09      8.33 o 
   4   1   0       31.66       30.95      2.03 o 
   5   1   0        0.12       -0.71      1.89 o 
   0   2   0      218.32      122.00     37.61 o 
   1   2   0     1034.61      950.98      8.03 o 
   2   2   0       13.50       12.52      0.56 o 
   3   2   0       90.41       83.55      1.76 o 
   4   2   0       56.52       49.97      2.39 o 
   5   2   0       14.50       10.96      3.10 o 
   1   3   0      325.28      314.66      3.63 o 
   2   3   0      149.17      152.38      1.67 o 
   3   3   0       28.71       27.47      1.25 o 
   4   3   0        8.23        7.73      1.43 o 
   5   3   0        4.57        2.36      3.07 o 
   0   4   0      713.62      705.13     14.74 o 
   1   4   0     2240.67     2158.41     17.68 o 
   2   4   0      546.88      533.36      5.89 o 
   3   4   0       97.09       90.13      2.00 o 
   4   4   0        0.11       -1.36      1.43 o 
   5   4   0        3.22        6.50      2.07 o 
   1   5   0     3171.86     3049.49     31.49 o 
   2   5   0      257.87      248.51      2.10 o 
   3   5   0      168.55      167.27      3.16 o 
   4   5   0        0.04        0.46      1.26 o 
   5   5   0        1.43       -1.71      1.71 o 
   0   6   0     1014.62     1043.62     15.44 o 
   1   6   0     1846.00     1775.08     20.51 o 
   2   6   0     1596.94     1535.41     13.40 o 
   3   6   0      281.33      265.64      3.26 o 
   4   6   0        0.22        0.69      1.32 o 
   5   6   0        7.10        1.51      1.86 o 
   1   7   0      150.01      141.45      1.63 o 
   2   7   0     2354.33     2248.72     17.89 o 
   3   7   0       41.64       34.44      1.22 o 
   4   7   0        0.99        1.22      1.40 o 
   5   7   0       13.24       13.25      2.34 o 
   0   8   0     3886.51     3821.17     76.29 o 
   1   8   0     2113.34     2148.81     29.23 o 
   2   8   0     2442.92     2316.97     25.57 o 
   3   8   0      106.60      102.04      2.18 o 
   4   8   0       15.68       17.06      2.37 o 
   5   8   0        1.27        0.05      1.85 o 
   1   9   0     1945.35     2098.58     32.31 o 
   2   9   0     1145.30     1129.86     13.00 o 
   3   9   0      307.86      285.58      5.07 o 
   4   9   0        9.03        8.27      2.25 o 
   5   9   0        5.75        4.51      2.21 o 
   0  10   0      109.28      113.30      2.69 o 
   1  10   0      742.45      835.79     12.29 o 
   2  10   0        0.12        0.03      0.55 o 
   3  10   0       19.11       20.13      1.36 o 
   4  10   0        8.11        6.99      2.15 o 
   5  10   0        0.52       -0.07      2.05 o 
   1  11   0      627.69      666.06     10.04 o 
   2  11   0       41.55       39.68      1.10 o 
   3  11   0      739.06      673.39     13.93 o 
   4  11   0       83.67       79.29      4.56 o 
   5  11   0        0.13        0.87      2.12 o 
   0  12   0      227.22      212.93      3.73 o 
   1  12   0      140.25      167.47      3.05 o 
   2  12   0       13.54       13.01      0.79 o 
   3  12   0      216.55      191.15      3.69 o 
   4  12   0        0.02        0.39      2.09 o 
   5  12   0        0.14        1.67      2.22 o 
   1  13   0      260.11      257.96      4.07 o 
   2  13   0        0.06       -0.35      0.63 o 
   3  13   0        0.01        1.22      1.04 o 
   4  13   0       56.77       57.42      4.28 o 
   5  13   0        5.64        6.55      2.57 o 
   0  14   0     1940.92     2071.19     30.09 o 
   1  14   0      111.32      118.61      2.17 o 
   2  14   0      100.44       95.10      1.94 o 
   3  14   0       33.53       30.50      2.02 o 
   4  14   0        1.63        2.24      1.40 o 
   5  14   0        8.75        6.82      3.24 o 
   1  15   0      419.83      430.02      6.42 o 
   2  15   0       23.88       22.04      1.37 o 
   3  15   0       78.39       71.97      2.82 o 
   4  15   0        2.01       -2.25      2.25 o 
   5  15   0       14.69       13.28      3.51 o 
   0  16   0      606.99      650.33     12.93 o 
   1  16   0      195.53      205.12      3.14 o 
   2  16   0      295.68      278.98      7.15 o 
   3  16   0       11.92        9.40      1.55 o 
   4  16   0       32.50       30.96      3.82 o 
   5  16   0        9.34        1.54      3.50 o 
   1  17   0       59.32       65.79      1.58 o 
   2  17   0       43.43       42.56      2.01 o 
   3  17   0        2.04        0.56      1.44 o 
   4  17   0       11.74        8.99      2.95 o 
   0  18   0        1.60        0.44      0.99 o 
   1  18   0        0.34        0.15      0.79 o 
   2  18   0        5.52        3.59      1.13 o 
   3  18   0       35.96       26.06      2.57 o 
   4  18   0       17.29       12.46      3.25 o 
   1  19   0      251.72      259.69      4.90 o 
   2  19   0        1.73        0.05      1.11 o 
   3  19   0        5.24        7.95      1.98 o 
   4  19   0        8.97       10.41      3.07 o 
   0  20   0       79.58       78.65      2.95 o 
   1  20   0      119.75      126.73      2.67 o 
   2  20   0       70.09       70.49      2.60 o 
   3  20   0       22.84       21.39      2.52 o 
   4  20   0        8.56        9.88      3.34 o 
   1  21   0        0.07        0.06      1.00 o 
   2  21   0       31.85       25.39      1.82 o 
   3  21   0       13.60       11.54      2.66 o 
   4  21   0        0.05        2.06      2.61 o 
   0  22   0        4.27        5.83      1.73 o 
   1  22   0       99.05       89.85      2.73 o 
   2  22   0        0.24        0.16      1.41 o 
   3  22   0        1.63        1.10      2.01 o 
   4  22   0        1.50        1.82      2.79 o 
   1  23   0       84.56       81.38      2.69 o 
   2  23   0       45.26       35.96      2.64 o 
   3  23   0       20.86       23.71      3.55 o 
   4  23   0        4.08        5.36      3.13 o 
   0  24   0      310.28      308.56      5.83 o 
   1  24   0        2.55        1.10      1.37 o 
   2  24   0        2.02        1.48      1.59 o 
   3  24   0        0.41        2.43      2.85 o 
   4  24   0        0.41        1.91      3.81 o 
   1  25   0       10.26        7.14      1.67 o 
   2  25   0        4.09        3.03      1.73 o 
   3  25   0        6.99        4.82      2.07 o 
   0  26   0      372.87      369.34     12.79 o 
   1  26   0       17.02       16.50      2.08 o 
   2  26   0        4.58        1.40      2.23 o 
   3  26   0       16.77       20.78      2.80 o 
   1  27   0      143.74      148.28      6.23 o 
   2  27   0        1.38        0.95      2.43 o 
   3  27   0        9.45        8.84      2.63 o 
   0  28   0        0.63        5.35      2.70 o 
   1  28   0        1.08        1.44      1.97 o 
   2  28   0        0.68       -1.43      2.41 o 
   3  28   0        0.01       -0.82      2.19 o 
   1  29   0        8.80       42.62     15.61 o 
   2  29   0        7.26        6.99      2.79 o 
   3  29   0        0.82        1.06      2.61 o 
   0  30   0       13.52       13.39      4.08 o 
   1  30   0       14.99       66.52     22.08 o 
   2  30   0        0.19        0.08      2.76 o 
   1  31   0       23.27       73.22     22.01 o 
   2  31   0        0.20        0.10      2.82 o 
   0  32   0        0.00       -0.47      4.20 o 
   1  32   0       12.33       67.81     26.77 o 
   2  32   0        0.06        4.79      3.58 o 
   1  33   0        8.22       45.89     21.98 o 
   2  33   0       52.41       64.70      5.79 o 
   0  34   0        9.21        6.51      4.87 o 
   1  34   0       19.78       21.07      3.94 o 
  -5   0   1       27.33       25.76      3.91 o 
  -3   0   1       38.60       35.79      1.70 o 
  -1   0   1     1228.05     1207.53     18.54 o 
   1   0   1     4311.78     4153.59     87.28 o 
   3   0   1        1.17        0.11      1.01 o 
   5   0   1        9.30       10.47      4.77 o 
  -5   1   1       17.25       13.83      2.41 o 
  -4   1   1       41.86       41.01      1.78 o 
  -3   1   1       55.11       55.06      1.83 o 
  -2   1   1       74.92       75.17      1.07 o 
  -1   1   1     1615.32     1536.13     16.68 o 
   0   1   1        2.23        2.56      0.46 o 
   1   1   1     1590.93     1510.61     19.06 o 
   2   1   1      162.62      159.05      1.72 o 
   3   1   1        9.95       12.11      0.98 o 
   4   1   1       19.39       18.75      1.53 o 
   5   1   1        3.39        1.75      2.21 o 
  -5   2   1        2.85        0.01      1.77 o 
  -4   2   1      159.42      148.76      4.63 o 
  -3   2   1       29.37       28.70      1.56 o 
  -2   2   1       14.62       15.09      0.68 o 
  -1   2   1      654.97      641.29      8.68 o 
   0   2   1       25.82       31.83      0.77 o 
   1   2   1      197.05      181.37      2.63 o 
   2   2   1        3.48        3.02      0.52 o 
   3   2   1        3.66        3.13      0.81 o 
   4   2   1       52.00       50.24      2.03 o 
   5   2   1        0.00        1.08      1.88 o 
  -5   3   1       11.23       10.67      2.83 o 
  -4   3   1       51.65       44.62      2.81 o 
  -3   3   1       31.36       30.27      1.56 o 
  -2   3   1      515.91      494.88      5.11 o 
  -1   3   1    16741.11    14660.44    230.22 o 
   0   3   1       35.14       30.27      0.81 o 
   1   3   1    17993.56    16218.13    183.33 o 
   2   3   1      525.72      500.94      4.10 o 
   3   3   1       41.63       39.14      1.58 o 
   4   3   1       29.01       30.60      2.18 o 
   5   3   1       24.31       26.56      2.87 o 
  -5   4   1        1.07       -1.33      2.13 o 
  -4   4   1       31.04       31.75      2.49 o 
  -3   4   1        2.95        3.92      0.80 o 
  -2   4   1     1247.13     1256.98     16.05 o 
  -1   4   1     7470.69     7013.31     90.94 o 
   0   4   1     1003.10      949.31     11.49 o 
   1   4   1    12385.16    11525.68     98.05 o 
   2   4   1      282.93      296.24      3.85 o 
   3   4   1        3.80        3.87      0.89 o 
   4   4   1        1.01       -0.04      1.28 o 
   5   4   1        1.09        3.59      2.14 o 
  -5   5   1       12.54       12.14      2.78 o 
  -4   5   1        1.40        1.35      1.49 o 
  -3   5   1        5.39        5.73      0.88 o 
  -2   5   1      275.54      311.17      3.54 o 
  -1   5   1     5649.71     5282.60     57.56 o 
   1   5   1     5718.82     5510.29     55.03 o 
   2   5   1        0.88       -0.27      0.51 o 
   3   5   1        2.26        1.83      0.87 o 
   4   5   1       21.45       21.57      2.08 o 
   5   5   1        4.09        3.53      2.17 o 
  -5   6   1        5.85        3.04      2.49 o 
  -4   6   1       17.39       19.44      2.38 o 
  -3   6   1       37.33       35.29      1.61 o 
  -2   6   1     1929.59     1959.93     16.50 o 
  -1   6   1       98.43       89.59      1.37 o 
   0   6   1      100.97       91.45      1.42 o 
   1   6   1      161.92      154.99      2.08 o 
   2   6   1      156.57      154.04      1.96 o 
   3   6   1       45.89       45.08      1.73 o 
   4   6   1        2.50        1.97      1.74 o 
   5   6   1        5.79        2.32      3.12 o 
  -5   7   1        9.88        8.49      2.78 o 
  -4   7   1        0.52       -0.59      0.99 o 
  -3   7   1        4.86        5.22      0.78 o 
  -2   7   1      692.00      691.66      7.82 o 
  -1   7   1      226.29      235.78      2.24 o 
   0   7   1       12.52       12.56      0.55 o 
   1   7   1        4.71        2.91      0.50 o 
   2   7   1      860.88      834.13      8.73 o 
   3   7   1       42.26       38.34      1.70 o 
   4   7   1       20.64       21.83      2.55 o 
   5   7   1        2.37        0.84      2.20 o 
  -5   8   1        2.88        3.04      2.42 o 
  -4   8   1        1.49        2.98      1.41 o 
  -3   8   1       57.45       55.52      1.69 o 
  -2   8   1     3043.23     3065.62     33.98 o 
  -1   8   1        0.08        0.29      0.42 o 
   0   8   1      907.60      875.99     11.30 o 
   1   8   1        7.12        5.56      0.57 o 
   2   8   1     2426.38     2344.19     23.48 o 
   3   8   1      170.23      158.88      3.19 o 
   4   8   1        0.00       -1.36      1.72 o 
   5   8   1        0.10       -1.41      2.09 o 
  -5   9   1       12.43       18.21      3.23 o 
  -4   9   1       15.41       17.90      1.84 o 
  -3   9   1        2.17        0.40      0.58 o 
  -2   9   1      194.89      206.92      2.54 o 
  -1   9   1      576.88      619.58      8.24 o 
   0   9   1        8.71        8.19      0.58 o 
   1   9   1       63.72       69.92      1.36 o 
   2   9   1        0.01       -0.63      0.63 o 
   3   9   1       10.63       10.96      1.29 o 
   4   9   1        9.88       12.64      1.58 o 
   5   9   1        1.87        2.77      2.93 o 
  -5  10   1       10.27       10.99      2.32 o 
  -4  10   1        8.81        8.65      1.69 o 
  -3  10   1      114.87      109.46      2.14 o 
  -2  10   1       80.59       85.84      1.58 o 
  -1  10   1      342.40      367.49      4.98 o 
   0  10   1      931.58      899.88     12.28 o 
   1  10   1       21.87       24.06      0.82 o 
   2  10   1      296.21      293.57      3.99 o 
   3  10   1       67.42       57.63      2.32 o 
   4  10   1      135.78      130.16      5.35 o 
   5  10   1        0.86        1.79      2.29 o 
  -5  11   1        3.04        2.13      2.20 o 
  -4  11   1        3.92        6.37      1.76 o 
  -3  11   1      237.43      242.15      4.17 o 
  -2  11   1      142.82      141.29      1.94 o 
  -1  11   1      124.81      129.05      1.77 o 
   0  11   1       17.37       15.98      0.72 o 
   1  11   1      453.36      476.28      6.68 o 
   2  11   1       90.66       86.49      2.01 o 
   3  11   1      384.52      354.68      8.14 o 
   4  11   1       14.78       13.08      2.60 o 
   5  11   1        0.28        3.91      2.42 o 
  -5  12   1        2.57        4.06      2.30 o 
  -4  12   1      115.43       98.12      4.61 o 
  -3  12   1        1.21        2.50      0.98 o 
  -2  12   1       95.87       88.69      1.51 o 
  -1  12   1      337.69      384.08      6.45 o 
   0  12   1     3488.17     3615.74     49.98 o 
   1  12   1      341.53      336.19      4.54 o 
   2  12   1       27.76       26.73      1.16 o 
   3  12   1       24.14       25.03      2.03 o 
   4  12   1       61.62       55.10      3.01 o 
   5  12   1        2.67        3.22      2.30 o 
  -5  13   1        2.69       -1.08      2.09 o 
  -4  13   1       15.06       15.40      2.73 o 
  -3  13   1       83.33       75.47      2.34 o 
  -2  13   1      158.52      167.53      3.01 o 
  -1  13   1      370.90      409.10      7.27 o 
   0  13   1      531.08      563.11      7.15 o 
   1  13   1       14.35       15.64      0.84 o 
   2  13   1       48.18       44.64      1.47 o 
   3  13   1      503.81      467.01      8.09 o 
   4  13   1        7.89        6.85      2.71 o 
   5  13   1        4.96        2.42      2.94 o 
  -5  14   1        2.20        4.33      2.54 o 
  -4  14   1        0.00       -2.01      2.01 o 
  -3  14   1       66.85       70.85      2.71 o 
  -2  14   1        1.49        0.46      0.70 o 
  -1  14   1        0.55        0.58      0.55 o 
   0  14   1       70.86       73.19      1.35 o 
   1  14   1       57.24       48.98      1.35 o 
   2  14   1      343.67      331.09      6.29 o 
   3  14   1       20.96       20.50      1.84 o 
   4  14   1       56.14       52.68      4.31 o 
   5  14   1        7.70        8.96      3.28 o 
  -5  15   1        0.39       -1.31      2.47 o 
  -4  15   1       95.76       87.47      4.89 o 
  -3  15   1       57.41       56.11      2.59 o 
  -2  15   1        2.90        2.98      0.90 o 
  -1  15   1       18.11       19.08      0.93 o 
   0  15   1        0.56        1.24      0.58 o 
   1  15   1       21.93       22.43      1.04 o 
   2  15   1        3.70        3.90      1.08 o 
   3  15   1        6.63        3.95      1.33 o 
   4  15   1      110.39       86.18      5.34 o 
   5  15   1        1.38        2.34      4.09 o 
  -5  16   1        0.27       -1.30      3.06 o 
  -4  16   1       30.08       29.80      3.24 o 
  -3  16   1        5.75        3.08      1.29 o 
  -2  16   1       66.32       55.75      1.97 o 
  -1  16   1        5.31        6.44      0.76 o 
   0  16   1      105.81      107.94      1.68 o 
   1  16   1       37.48       36.77      1.34 o 
   2  16   1       11.32       10.77      1.36 o 
   3  16   1        1.18        2.42      1.43 o 
   4  16   1       60.72       56.28      6.80 o 
  -4  17   1       10.70       10.61      2.62 o 
  -3  17   1       12.76       10.24      1.78 o 
  -2  17   1       44.46       44.28      2.01 o 
  -1  17   1      121.04      115.60      2.08 o 
   0  17   1       20.47       22.62      1.08 o 
   1  17   1      430.61      412.89      5.96 o 
   2  17   1      104.30       97.03      2.69 o 
   3  17   1        1.43        0.90      1.51 o 
   4  17   1        0.21       -0.57      2.53 o 
  -4  18   1        1.05        1.13      2.29 o 
  -3  18   1        2.98        1.19      1.51 o 
  -2  18   1        7.37        5.97      1.28 o 
  -1  18   1       35.20       35.42      1.40 o 
   0  18   1        1.36        1.48      0.72 o 
   1  18   1      131.25      133.28      2.71 o 
   2  18   1       39.19       41.09      2.13 o 
   3  18   1        2.57        2.10      1.72 o 
   4  18   1        5.02        1.35      2.76 o 
  -4  19   1       15.92       14.70      3.54 o 
  -3  19   1        3.83        2.33      1.51 o 
  -2  19   1      126.60      118.67      3.02 o 
  -1  19   1       13.86       10.55      1.26 o 
   0  19   1      120.30      123.27      2.24 o 
   1  19   1        3.11        3.52      1.04 o 
   2  19   1      395.63      373.94      8.76 o 
   3  19   1        4.11        0.62      1.68 o 
   4  19   1       11.31       10.64      3.26 o 
  -4  20   1        1.06       -2.65      3.53 o 
  -3  20   1       10.39       10.28      2.08 o 
  -2  20   1      154.23      149.51      4.66 o 
  -1  20   1       85.89       86.53      3.21 o 
   0  20   1        4.73        5.47      0.99 o 
   1  20   1      714.85      709.77     13.53 o 
   2  20   1        3.63        4.03      1.30 o 
   3  20   1        0.30       -1.37      1.86 o 
   4  20   1        6.14        4.40      3.08 o 
  -4  21   1        8.72        4.26      3.07 o 
  -3  21   1        1.03       -0.32      1.76 o 
  -2  21   1       87.88       73.02      2.90 o 
  -1  21   1       10.72       10.52      1.34 o 
   0  21   1      199.65      202.34      4.63 o 
   1  21   1      268.39      255.41      5.71 o 
   2  21   1        0.01       -1.12      1.12 o 
   3  21   1       32.62       29.34      3.50 o 
   4  21   1       14.76       12.20      3.80 o 
  -4  22   1        8.78        7.98      3.50 o 
  -3  22   1        0.86        0.47      2.03 o 
  -2  22   1       31.05       21.03      2.15 o 
  -1  22   1        5.88        3.36      1.20 o 
   0  22   1       44.32       49.28      2.02 o 
   1  22   1      169.26      162.30      3.45 o 
   2  22   1        4.96        8.55      1.71 o 
   3  22   1        0.12        0.18      2.58 o 
   4  22   1        3.62        5.11      4.35 o 
  -4  23   1        0.13       -2.61      2.61 o 
  -3  23   1       59.97       55.46      4.97 o 
  -2  23   1        3.84        6.06      1.72 o 
  -1  23   1       10.93       14.35      1.60 o 
   0  23   1       14.24       15.85      1.50 o 
   1  23   1        1.33        1.86      1.26 o 
   2  23   1       22.17       19.25      2.08 o 
   3  23   1       24.90       24.20      3.91 o 
   4  23   1       10.03       15.05      4.33 o 
  -4  24   1        0.01        1.48      3.04 o 
  -3  24   1        0.01        1.34      2.67 o 
  -2  24   1       42.77       35.17      2.67 o 
  -1  24   1        7.36       11.02      1.68 o 
   0  24   1      217.70      221.57      3.59 o 
   1  24   1        4.18        4.23      1.44 o 
   2  24   1        0.76        1.01      1.60 o 
   3  24   1       26.55       23.36      2.56 o 
   4  24   1        0.39        1.24      3.71 o 
  -4  25   1        5.29        6.22      3.59 o 
  -3  25   1        0.82        1.15      2.69 o 
  -2  25   1       28.07       29.11      2.59 o 
  -1  25   1       14.66       18.62      2.11 o 
   0  25   1        1.53        6.26      1.39 o 
   1  25   1        6.09        7.14      1.68 o 
   2  25   1        0.74        0.96      1.64 o 
   3  25   1        0.33        1.16      2.07 o 
  -3  26   1       14.67       12.71      3.65 o 
  -2  26   1        0.38        0.20      1.91 o 
  -1  26   1       33.08       30.94      2.65 o 
   0  26   1      232.83      238.01      4.31 o 
   1  26   1        0.08        2.26      1.67 o 
   2  26   1        0.15        1.86      2.22 o 
   3  26   1        0.15        0.33      1.99 o 
  -3  27   1        1.01        1.93      2.41 o 
  -2  27   1       34.66       42.55      3.99 o 
  -1  27   1       29.18       43.13      7.33 o 
   0  27   1       51.41       61.09      2.89 o 
   1  27   1        0.06        0.55      1.64 o 
   2  27   1        3.99        2.70      3.49 o 
   3  27   1        6.79        9.18      2.50 o 
  -3  28   1        1.95        6.16      2.52 o 
  -2  28   1        0.25        0.47      2.49 o 
  -1  28   1       73.76       91.40     10.85 o 
   0  28   1        2.97        5.60      2.02 o 
   1  28   1        2.34        6.87      1.75 o 
   2  28   1        2.23        3.77      2.68 o 
   3  28   1        0.02        0.12      2.49 o 
  -3  29   1        7.20       11.44      2.92 o 
  -2  29   1        5.84        7.00      3.03 o 
  -1  29   1      104.65      123.83      6.85 o 
   0  29   1       44.92       48.18      4.09 o 
   1  29   1       55.78       76.25      9.92 o 
   2  29   1       12.64       18.69      4.28 o 
   3  29   1        8.14        9.93      3.08 o 
  -3  30   1       12.68       12.53      3.14 o 
  -2  30   1        7.90       11.35      3.13 o 
  -1  30   1      118.36      151.31     16.98 o 
   0  30   1        0.07        1.17      2.66 o 
   1  30   1       31.84       86.37     25.42 o 
   2  30   1       11.03       18.85      3.62 o 
  -2  31   1       30.27       31.59      4.03 o 
  -1  31   1       18.83       40.53     12.86 o 
   0  31   1        0.23        0.34      2.70 o 
   1  31   1       30.86       35.57      3.63 o 
   2  31   1       45.16       49.87      4.77 o 
  -2  32   1       11.94        7.27      3.44 o 
  -1  32   1        6.60       17.48      4.26 o 
   0  32   1       39.61       36.91      4.01 o 
   1  32   1       14.25       21.97      3.26 o 
   2  32   1        4.61        7.70      3.86 o 
  -2  33   1        1.56        4.83      3.35 o 
  -1  33   1       21.14       29.53      3.56 o 
   0  33   1        2.61        5.28      3.09 o 
   1  33   1        7.13        1.06      3.40 o 
  -1  34   1        0.13       -2.78      2.92 o 
   0  34   1        3.92        9.38      3.61 o 
   1  34   1        0.04        1.14      3.41 o 
   0  35   1        0.36        1.82      3.24 o 
  -4   0   2       31.50       28.72      1.85 o 
  -2   0   2      155.65      143.18      2.84 o 
   0   0   2    34326.86    28522.17   1235.15 o 
   2   0   2       11.11        8.85      1.18 o 
   4   0   2        6.72        5.36      2.27 o 
  -5   1   2        0.15       -1.72      2.09 o 
  -4   1   2       36.01       36.92      3.19 o 
  -3   1   2      340.60      340.58      7.43 o 
  -2   1   2        0.92        1.11      0.36 o 
  -1   1   2      821.31      734.59     17.43 o 
   0   1   2       18.17       20.31      1.42 o 
   1   1   2       37.37       29.95      0.89 o 
   2   1   2      150.50      152.92      2.26 o 
   3   1   2       27.48       27.67      1.67 o 
   4   1   2        6.36        4.90      1.64 o 
   5   1   2        6.55        8.84      2.62 o 
  -5   2   2        0.04       -2.12      2.12 o 
  -4   2   2       49.90       56.82      3.88 o 
  -3   2   2      152.08      153.47      2.57 o 
  -2   2   2       77.00       88.94      1.48 o 
  -1   2   2       96.68       86.85      1.32 o 
   0   2   2       78.24       72.98      2.36 o 
   1   2   2        8.91       11.60      0.61 o 
   2   2   2       51.67       57.51      1.52 o 
   3   2   2        1.00        1.07      0.99 o 
   4   2   2       11.64       14.72      1.98 o 
   5   2   2        9.26        9.72      2.74 o 
  -5   3   2        1.50        0.31      3.24 o 
  -4   3   2        6.30        7.37      1.66 o 
  -3   3   2       41.33       43.48      1.40 o 
  -2   3   2        0.01        0.14      0.46 o 
  -1   3   2      518.29      500.25      6.12 o 
   0   3   2      149.86      152.07      3.30 o 
   1   3   2     1194.90     1160.38     14.73 o 
   2   3   2        2.83        3.29      0.71 o 
   3   3   2       33.96       32.48      1.78 o 
   4   3   2        0.54        1.02      1.45 o 
   5   3   2        1.95        0.20      2.32 o 
  -5   4   2        8.65        6.21      3.10 o 
  -4   4   2        0.07        0.17      1.38 o 
  -3   4   2      209.52      218.09      3.84 o 
  -2   4   2       33.35       30.10      0.73 o 
  -1   4   2      109.53      107.29      1.93 o 
   0   4   2       32.87       28.98      1.07 o 
   1   4   2       64.43       76.40      1.10 o 
   2   4   2      360.98      399.33      3.93 o 
   3   4   2       27.98       28.33      1.73 o 
   4   4   2        2.54        2.96      1.68 o 
   5   4   2        0.35        1.51      2.28 o 
  -5   5   2        0.09       -1.66      1.94 o 
  -4   5   2       25.74       26.47      2.37 o 
  -3   5   2       87.51       86.59      2.05 o 
  -2   5   2       79.21       83.77      0.99 o 
  -1   5   2      178.59      174.34      1.84 o 
   0   5   2       81.04       79.06      1.60 o 
   1   5   2      133.83      126.34      1.71 o 
   2   5   2       48.64       46.00      1.63 o 
   3   5   2        0.58        0.02      1.10 o 
   4   5   2       13.57       14.96      2.17 o 
   5   5   2       24.01       26.81      3.88 o 
  -5   6   2        0.88        1.61      1.97 o 
  -4   6   2        6.74        7.25      1.62 o 
  -3   6   2       24.87       30.66      1.44 o 
  -2   6   2        6.68        7.68      0.57 o 
  -1   6   2      411.63      396.31      4.59 o 
   0   6   2        2.47        1.47      0.36 o 
   1   6   2      458.91      464.67      5.88 o 
   2   6   2       45.93       46.01      1.51 o 
   3   6   2        1.83        2.19      1.21 o 
   4   6   2        9.99       12.11      2.28 o 
   5   6   2       53.61       60.59      5.09 o 
  -5   7   2       17.12       17.50      2.83 o 
  -4   7   2        4.75        6.15      1.33 o 
  -3   7   2        0.01        0.43      0.74 o 
  -2   7   2      271.30      298.10      4.31 o 
  -1   7   2       43.82       37.93      0.83 o 
   0   7   2      289.44      253.17      3.90 o 
   1   7   2       20.36       20.16      0.72 o 
   2   7   2      747.57      750.39      6.61 o 
   3   7   2       33.47       31.86      2.01 o 
   4   7   2       13.18       13.71      2.50 o 
   5   7   2        8.62        7.56      3.21 o 
  -5   8   2        0.14       -0.18      2.55 o 
  -4   8   2        0.00       -1.05      1.05 o 
  -3   8   2       36.60       40.67      1.56 o 
  -2   8   2       64.22       66.97      1.79 o 
  -1   8   2      365.93      407.98      4.68 o 
   0   8   2       94.59       92.95      2.13 o 
   2   8   2      732.77      708.40      7.11 o 
   3   8   2      111.98      113.81      3.09 o 
   4   8   2        8.17       11.87      2.45 o 
   5   8   2        0.02        0.38      2.64 o 
  -5   9   2        6.46        2.39      2.89 o 
  -4   9   2        0.00        1.17      1.24 o 
  -3   9   2      356.67      364.02      3.90 o 
  -2   9   2      204.57      198.77      2.49 o 
  -1   9   2     2407.57     2564.48     27.90 o 
   0   9   2      791.45      785.89      8.63 o 
   1   9   2      158.27      167.39      1.71 o 
   2   9   2      581.95      557.15      6.17 o 
   3   9   2        0.85       -0.07      1.53 o 
   4   9   2        6.17        5.22      2.25 o 
   5   9   2        6.12        4.58      2.89 o 
  -5  10   2        0.86        6.05      3.12 o 
  -4  10   2       20.45       21.98      1.86 o 
  -3  10   2        0.33        1.48      0.68 o 
  -2  10   2       25.39       23.82      1.03 o 
  -1  10   2     1802.45     1976.68     27.37 o 
   0  10   2       81.56       88.28      2.10 o 
   1  10   2       23.88       28.05      0.92 o 
   2  10   2      106.21      107.55      2.00 o 
   3  10   2       31.41       36.93      2.55 o 
   4  10   2       41.18       40.52      3.52 o 
   5  10   2        2.35        4.17      2.94 o 
  -5  11   2        2.21        1.97      3.14 o 
  -4  11   2       12.12       13.67      2.05 o 
  -3  11   2       69.13       64.91      1.80 o 
  -2  11   2        0.64        0.41      0.58 o 
  -1  11   2       39.47       40.86      1.22 o 
   0  11   2        3.77        3.82      0.55 o 
   1  11   2      203.00      200.61      3.26 o 
   2  11   2       26.81       28.68      1.22 o 
   3  11   2      673.87      661.71     15.73 o 
   4  11   2        4.65        1.38      2.23 o 
   5  11   2        0.51       -0.91      2.74 o 
  -5  12   2        0.50        3.38      2.76 o 
  -4  12   2        4.83        6.63      2.23 o 
  -3  12   2       21.36       23.07      1.56 o 
  -2  12   2      172.59      170.22      1.85 o 
  -1  12   2      385.62      439.61      6.95 o 
   0  12   2       35.26       39.97      1.06 o 
   1  12   2      115.04      111.28      1.74 o 
   2  12   2       95.37       97.21      2.02 o 
   3  12   2      347.54      330.80      6.08 o 
   4  12   2        0.45       -2.22      2.22 o 
   5  12   2        0.65        0.56      3.03 o 
  -5  13   2        0.75        1.99      2.34 o 
  -4  13   2       43.59       45.77      6.15 o 
  -3  13   2        3.37        2.70      1.02 o 
  -2  13   2        9.75        9.83      0.82 o 
  -1  13   2       18.68       18.05      0.81 o 
   0  13   2      996.98     1063.69     11.04 o 
   1  13   2       19.46       21.02      1.00 o 
   2  13   2        5.12        3.55      1.00 o 
   3  13   2      256.48      281.63      6.34 o 
   4  13   2        0.05       -1.61      2.39 o 
   5  13   2        5.89        8.39      3.41 o 
  -5  14   2        9.44        8.51      2.57 o 
  -4  14   2       16.39       17.15      2.55 o 
  -3  14   2       25.11       27.73      2.01 o 
  -2  14   2       43.40       46.37      1.52 o 
  -1  14   2        0.55        1.02      0.54 o 
   0  14   2       48.78       48.22      1.25 o 
   1  14   2      125.65      126.48      2.32 o 
   2  14   2       18.62       20.09      1.52 o 
   3  14   2      124.36      130.35      3.86 o 
   4  14   2        0.51        1.70      2.43 o 
  -5  15   2        8.88        6.24      4.42 o 
  -4  15   2        0.02        0.49      2.04 o 
  -3  15   2        6.35        4.67      1.31 o 
  -2  15   2       74.86       82.75      2.14 o 
  -1  15   2      321.51      342.24      5.32 o 
   0  15   2        0.40        1.47      0.61 o 
   1  15   2       40.06       43.38      1.44 o 
   2  15   2        4.71        4.80      1.18 o 
   3  15   2      110.17      104.50      3.64 o 
   4  15   2        0.10        1.84      2.48 o 
  -5  16   2       11.40       11.67      3.03 o 
  -4  16   2        2.40        1.58      2.18 o 
  -3  16   2       22.53       21.93      1.92 o 
  -2  16   2        0.79        1.41      1.01 o 
  -1  16   2        5.86        8.01      0.76 o 
   0  16   2      392.75      414.22      5.59 o 
   1  16   2      839.29      809.09     10.23 o 
   2  16   2      194.07      188.22      4.22 o 
   3  16   2        0.04       -1.35      1.42 o 
   4  16   2       26.76       16.91      5.51 o 
  -4  17   2        0.02       -1.34      2.08 o 
  -3  17   2       37.43       25.39      2.33 o 
  -2  17   2       18.40       17.44      1.76 o 
  -1  17   2      225.84      224.95      3.58 o 
   0  17   2      108.98      115.50      2.33 o 
   1  17   2       67.75       68.09      1.80 o 
   2  17   2      321.05      301.56      6.35 o 
   3  17   2       16.02       16.11      2.12 o 
   4  17   2       29.13       22.21      3.76 o 
  -4  18   2        1.08        1.79      2.34 o 
  -3  18   2       62.18       51.30      3.05 o 
  -2  18   2      149.49      142.91      3.57 o 
  -1  18   2       34.10       36.57      1.53 o 
   0  18   2       29.48       28.15      1.24 o 
   1  18   2      267.54      255.68      4.72 o 
   2  18   2      337.27      312.07      7.24 o 
   3  18   2        0.39       -1.54      1.54 o 
   4  18   2       36.32       29.49      4.07 o 
  -4  19   2        0.06        0.27      2.33 o 
  -3  19   2       24.58       20.98      2.35 o 
  -2  19   2        1.24        0.59      1.22 o 
  -1  19   2        1.06        1.08      0.96 o 
   0  19   2       18.09       22.22      1.58 o 
   1  19   2       12.55       11.86      1.24 o 
   2  19   2       41.67       41.04      2.23 o 
   3  19   2       13.59       12.12      2.67 o 
   4  19   2        0.28       -1.57      2.49 o 
  -4  20   2       13.08       14.87      3.25 o 
  -3  20   2       44.82       46.89      3.23 o 
  -2  20   2        0.06        0.22      1.37 o 
  -1  20   2      106.65      105.64      3.20 o 
   0  20   2       92.95       89.72      2.01 o 
   1  20   2       31.49       27.51      1.60 o 
   2  20   2      170.31      161.88      3.57 o 
   3  20   2        0.69        1.76      2.15 o 
   4  20   2        0.12        5.21      3.43 o 
  -4  21   2        5.18       10.20      3.40 o 
  -3  21   2        4.55        5.48      2.24 o 
  -2  21   2        2.63        5.40      1.53 o 
  -1  21   2        3.42        2.52      1.18 o 
   0  21   2      244.55      198.08     10.01 o 
   1  21   2       72.10       76.59      3.02 o 
   2  21   2       47.96       40.46      2.30 o 
   3  21   2        0.47        0.78      2.52 o 
   4  21   2        4.07        1.69      3.43 o 
  -4  22   2        1.90        1.93      3.62 o 
  -3  22   2        3.14        2.61      2.17 o 
  -2  22   2       27.56       27.54      2.47 o 
  -1  22   2        0.60        1.02      1.13 o 
   0  22   2      113.43      114.14      3.19 o 
   1  22   2      222.92      215.82      3.86 o 
   2  22   2        2.68        0.23      1.48 o 
   3  22   2       24.08       17.21      2.29 o 
   4  22   2       17.69       24.31      4.72 o 
  -4  23   2        0.27        0.13      2.81 o 
  -3  23   2       26.89       22.33      3.79 o 
  -2  23   2       12.49       10.69      2.01 o 
  -1  23   2      111.96      111.77      3.18 o 
   0  23   2        8.29        7.85      1.36 o 
   1  23   2       91.72       87.92      2.94 o 
   2  23   2        9.66        8.73      1.87 o 
   3  23   2        1.87        1.63      1.87 o 
   4  23   2        4.31        3.84      3.77 o 
  -4  24   2        1.48        2.69      3.22 o 
  -3  24   2        8.52        6.12      3.04 o 
  -2  24   2        3.31        4.62      1.88 o 
  -1  24   2      360.86      358.92      5.65 o 
   0  24   2      289.96      258.51     11.34 o 
   1  24   2      116.70      120.82      3.77 o 
   2  24   2        1.78        3.59      1.68 o 
   3  24   2        0.00        0.85      2.00 o 
  -4  25   2        1.44        2.29      3.20 o 
  -3  25   2       29.77       21.18      3.92 o 
  -2  25   2        2.14        0.76      1.78 o 
  -1  25   2       98.52       85.06      5.27 o 
   0  25   2      379.80      357.36     15.35 o 
   1  25   2        0.36        0.02      1.29 o 
   2  25   2       44.87       43.12      4.02 o 
   3  25   2        4.11        5.28      2.50 o 
  -3  26   2        1.90        0.03      2.88 o 
  -2  26   2       52.62       46.61      3.70 o 
  -1  26   2        5.62        3.17      2.00 o 
   0  26   2      175.68      182.34      5.40 o 
   1  26   2        1.46        2.13      1.49 o 
   2  26   2        1.09        1.39      4.01 o 
   3  26   2       12.36       18.66      4.51 o 
  -3  27   2        0.00        1.72      3.31 o 
  -2  27   2        2.50        1.67      2.80 o 
  -1  27   2        1.30        4.84      2.56 o 
   0  27   2       11.54       19.95      2.50 o 
   1  27   2       15.15       13.96      2.36 o 
   2  27   2       17.72       19.99      3.50 o 
   3  27   2       41.03       51.74      4.11 o 
  -3  28   2        0.07       -0.48      3.31 o 
  -2  28   2        6.90        3.70      2.86 o 
  -1  28   2        0.08        0.33      1.98 o 
   0  28   2        6.83        9.53      2.57 o 
   1  28   2        6.08        4.34      2.01 o 
   2  28   2        7.81        8.48      2.82 o 
   3  28   2        0.01       -2.67      2.67 o 
  -3  29   2        0.09        2.68      4.22 o 
  -2  29   2       73.85       83.32      5.14 o 
  -1  29   2       21.74       38.35      8.25 o 
   0  29   2       15.44       14.07      2.81 o 
   1  29   2        4.60        5.85      2.24 o 
   2  29   2       17.03       26.58      3.53 o 
   3  29   2        2.53        3.51      2.78 o 
  -2  30   2        4.57        8.21      3.26 o 
  -1  30   2       30.37       35.00      3.75 o 
   0  30   2        1.03        2.91      2.70 o 
   1  30   2        0.02       -2.16      2.16 o 
   2  30   2        7.73       10.62      3.43 o 
  -2  31   2       11.62       13.22      3.55 o 
  -1  31   2       42.13       44.15      3.59 o 
   0  31   2        2.57        4.26      2.88 o 
   1  31   2        1.96        5.09      2.54 o 
   2  31   2        8.53       13.64      3.77 o 
  -2  32   2        5.52        2.11      3.21 o 
  -1  32   2       40.18       45.34      3.71 o 
   0  32   2        1.21        2.27      2.81 o 
   1  32   2        0.01        0.15      3.11 o 
   2  32   2        1.00        2.05      3.12 o 
  -1  33   2        0.37        3.17      2.76 o 
   0  33   2        8.07        7.85      3.16 o 
   1  33   2       69.88       90.55      6.12 o 
  -1  34   2        2.89        4.42      2.87 o 
   0  34   2        3.56        7.71      3.18 o 
   1  34   2        8.89       13.59      3.92 o 
   0  35   2       12.26       16.69      3.89 o 
  -5   0   3       26.64       32.54      4.32 o 
  -3   0   3       97.86       97.22      4.91 o 
  -1   0   3      258.61      244.75      6.68 o 
   1   0   3      167.18      153.84      3.52 o 
   3   0   3      177.31      200.43      6.61 o 
   5   0   3        1.94        2.98      5.07 o 
  -5   1   3        0.69       -1.34      1.95 o 
  -4   1   3       27.54       33.47      2.46 o 
  -3   1   3       91.22      104.19      3.40 o 
  -2   1   3      306.02      334.03      5.43 o 
  -1   1   3      324.07      332.73      5.98 o 
   0   1   3        0.11        0.06      0.38 o 
   1   1   3      291.83      319.96      4.51 o 
   2   1   3      230.39      224.78      3.06 o 
   3   1   3       56.59       67.72      3.31 o 
   4   1   3        0.58        2.71      1.75 o 
   5   1   3        0.01        0.05      2.79 o 
  -5   2   3        0.80       -0.46      2.08 o 
  -4   2   3        0.12        2.20      1.74 o 
  -3   2   3       13.44       17.15      0.86 o 
  -2   2   3        0.34        0.65      0.45 o 
  -1   2   3      518.06      495.27     16.31 o 
   0   2   3      987.03      992.50     19.27 o 
   1   2   3       20.01       20.50      0.87 o 
   2   2   3        0.39       -0.04      0.80 o 
   3   2   3        9.32       11.24      1.79 o 
   4   2   3        0.47        1.73      1.69 o 
   5   2   3        7.85       11.72      3.37 o 
  -5   3   3       30.24       30.88      3.78 o 
  -4   3   3       59.14       62.18      3.20 o 
  -3   3   3       39.84       47.27      1.54 o 
  -2   3   3      368.35      363.81      6.09 o 
  -1   3   3      339.06      355.04      5.08 o 
   0   3   3      127.58      105.83      3.30 o 
   1   3   3       26.19       22.10      0.89 o 
   2   3   3       18.58       17.47      1.25 o 
   3   3   3       64.83       73.62      3.06 o 
   4   3   3        6.92        7.92      2.58 o 
   5   3   3       22.85       23.09      3.88 o 
  -5   4   3       31.65       30.35      4.51 o 
  -4   4   3        0.00        1.52      1.39 o 
  -3   4   3        3.14        2.41      1.01 o 
  -2   4   3      371.68      376.08      6.57 o 
  -1   4   3      162.64      176.85      2.91 o 
   0   4   3     3226.38     3027.37     70.51 o 
   1   4   3     2000.88     2048.68     30.26 o 
   2   4   3       62.06       60.13      1.86 o 
   3   4   3        2.10        0.04      1.39 o 
   4   4   3       13.57       15.79      2.46 o 
   5   4   3        0.55        1.06      2.96 o 
  -5   5   3       20.17       25.21      7.75 o 
  -4   5   3        5.56        5.62      1.39 o 
  -3   5   3       10.52       11.10      1.29 o 
  -2   5   3       41.81       45.13      1.11 o 
  -1   5   3       95.43      108.77      2.14 o 
   0   5   3       78.22       70.54      1.62 o 
   1   5   3      627.52      668.87      9.40 o 
   2   5   3        0.20       -0.33      0.80 o 
   3   5   3        3.28        2.64      1.52 o 
   4   5   3       10.35       12.36      2.40 o 
   5   5   3        4.04       -2.52      2.84 o 
  -5   6   3        0.76        1.01      3.75 o 
  -4   6   3        0.22        1.22      1.14 o 
  -3   6   3       54.42       50.80      1.92 o 
  -2   6   3      292.66      308.89      6.68 o 
  -1   6   3       30.72       28.59      1.01 o 
   0   6   3      612.47      624.17      9.64 o 
   1   6   3      280.73      292.43      3.94 o 
   2   6   3       50.32       49.04      1.92 o 
   3   6   3        0.17        0.40      1.46 o 
   4   6   3        6.23        7.59      2.28 o 
   5   6   3        2.21        3.13      3.07 o 
  -5   7   3        1.78        2.31      2.44 o 
  -4   7   3       74.41       75.65      3.91 o 
  -3   7   3       91.24       90.52      2.11 o 
  -2   7   3        0.64        0.53      0.45 o 
  -1   7   3      146.01      149.08      2.52 o 
   0   7   3        1.70        1.04      0.44 o 
   1   7   3        2.67        2.93      0.59 o 
   2   7   3      186.33      192.19      3.34 o 
   3   7   3        2.42        2.34      1.54 o 
   4   7   3       96.72      104.82      5.19 o 
   5   7   3        0.16        1.82      2.96 o 
  -5   8   3        3.08        6.63      3.67 o 
  -4   8   3        0.07        0.22      1.25 o 
  -3   8   3       24.50       28.65      1.51 o 
  -2   8   3      151.44      171.22      3.39 o 
  -1   8   3       86.25       91.26      1.85 o 
   0   8   3       38.37       36.42      0.88 o 
   1   8   3      814.27      866.92     11.88 o 
   2   8   3        2.72        4.51      0.84 o 
   3   8   3       18.41       19.30      2.18 o 
   4   8   3       18.49       16.47      3.16 o 
   5   8   3        0.64       -0.60      2.93 o 
  -5   9   3       18.36       20.30      6.33 o 
  -4   9   3        7.60        5.81      1.50 o 
  -3   9   3       11.82       10.17      0.85 o 
  -2   9   3      121.94      126.59      3.17 o 
  -1   9   3       82.93       84.66      1.44 o 
   0   9   3      218.95      235.55      2.84 o 
   1   9   3      240.44      262.30      3.23 o 
   2   9   3       33.14       37.68      1.49 o 
   3   9   3        3.36        0.51      1.57 o 
   4   9   3      153.58      182.49      6.53 o 
   5   9   3        0.17        0.79      2.97 o 
  -5  10   3        2.05        2.94      2.94 o 
  -4  10   3        0.95        0.78      1.17 o 
  -3  10   3       24.27       26.10      1.25 o 
  -2  10   3       22.44       25.12      1.35 o 
  -1  10   3      189.07      180.65      2.67 o 
   0  10   3       42.67       48.21      1.04 o 
   1  10   3       90.01      101.33      1.79 o 
   2  10   3      161.06      167.12      2.85 o 
   3  10   3        7.34        4.46      1.77 o 
   4  10   3      213.01      232.76      7.35 o 
   5  10   3        1.96       -1.72      3.02 o 
  -5  11   3        0.43        1.60      3.08 o 
  -4  11   3        0.92        0.36      1.39 o 
  -3  11   3      134.25      134.14      3.21 o 
  -2  11   3       46.48       47.27      1.64 o 
  -1  11   3     1277.39     1365.62     19.29 o 
   0  11   3      108.53      126.81      1.91 o 
   1  11   3      484.09      525.61      6.50 o 
   2  11   3       46.73       45.34      1.85 o 
   3  11   3        1.19        1.44      1.65 o 
   4  11   3       47.78       49.44      4.48 o 
   5  11   3        0.27       -0.70      3.09 o 
  -5  12   3        1.57        4.11      6.26 o 
  -4  12   3       65.82       59.73      4.86 o 
  -3  12   3       14.10       12.67      1.30 o 
  -2  12   3       39.80       41.61      1.83 o 
  -1  12   3       73.27       82.66      1.47 o 
   0  12   3      595.04      654.09     10.02 o 
   1  12   3        4.21        2.75      0.72 o 
   2  12   3        0.38        1.85      1.09 o 
   3  12   3       27.29       28.41      2.83 o 
   4  12   3       27.58       23.71      3.55 o 
  -5  13   3        1.25        2.28      2.79 o 
  -4  13   3       12.06       13.42      2.62 o 
  -3  13   3        0.22       -0.87      0.87 o 
  -2  13   3        3.40        4.20      0.66 o 
  -1  13   3      255.64      253.45      3.37 o 
   0  13   3      125.62      111.06      2.06 o 
   1  13   3        1.51        2.91      0.76 o 
   2  13   3      240.40      237.10      4.89 o 
   3  13   3      398.01      393.30      7.84 o 
   4  13   3        0.03       -2.34      2.34 o 
  -5  14   3        1.22        3.08      2.13 o 
  -4  14   3       20.15       19.30      2.83 o 
  -3  14   3        6.39        6.52      1.31 o 
  -2  14   3       63.38       60.05      2.13 o 
  -1  14   3       85.62       88.39      1.49 o 
   0  14   3      204.52      213.39      4.19 o 
   1  14   3        1.30        1.04      0.74 o 
   2  14   3      370.03      378.81      6.89 o 
   3  14   3       56.52       66.05      4.30 o 
   4  14   3       22.45       19.25      3.45 o 
  -5  15   3        3.55        7.34      2.60 o 
  -4  15   3        7.09        6.49      2.24 o 
  -3  15   3       93.57       80.77      2.83 o 
  -2  15   3        3.02        3.39      1.21 o 
  -1  15   3       72.85       76.62      1.50 o 
   0  15   3        0.01       -0.51      0.51 o 
   1  15   3      169.09      168.77      2.89 o 
   2  15   3        8.11        7.41      1.41 o 
   3  15   3        3.07        0.33      2.19 o 
   4  15   3       15.97       12.41      3.31 o 
  -5  16   3        0.20        2.31      2.43 o 
  -4  16   3        0.06       -1.86      1.99 o 
  -3  16   3       10.59       11.69      1.65 o 
  -2  16   3      127.32      124.31      3.22 o 
  -1  16   3      398.72      396.94      4.85 o 
   0  16   3       76.67       71.00      2.44 o 
   1  16   3       19.48       21.97      1.28 o 
   2  16   3      232.18      237.82      5.30 o 
   3  16   3        1.40        1.88      2.29 o 
   4  16   3       11.67        5.79      2.98 o 
  -4  17   3        0.00       -0.99      2.45 o 
  -3  17   3       46.45       47.48      2.99 o 
  -2  17   3       47.26       49.11      2.51 o 
  -1  17   3       90.68       96.17      2.60 o 
   0  17   3      169.05      165.23      4.08 o 
   1  17   3       10.40       11.03      1.19 o 
   2  17   3      435.49      422.92      7.60 o 
   3  17   3        7.40        5.81      2.17 o 
   4  17   3       15.50        7.93      5.42 o 
  -4  18   3        9.56        7.71      2.80 o 
  -3  18   3        4.46        6.65      1.78 o 
  -2  18   3        0.35       -1.19      1.24 o 
  -1  18   3       33.20       39.99      1.78 o 
   0  18   3        3.45        3.27      0.88 o 
   1  18   3      456.55      429.27      7.74 o 
   2  18   3      133.78      130.58      3.44 o 
   3  18   3        2.29       -1.12      1.92 o 
   4  18   3        1.60        1.90      2.87 o 
  -4  19   3        0.01       -1.79      2.29 o 
  -3  19   3       27.19       24.03      2.47 o 
  -2  19   3       40.98       35.14      2.37 o 
  -1  19   3      112.57      112.77      2.89 o 
   0  19   3       60.44       60.09      2.51 o 
   1  19   3      173.37      174.82      3.67 o 
   2  19   3      100.87       96.19      3.06 o 
   3  19   3       21.13       25.28      3.23 o 
   4  19   3        1.50        0.38      3.28 o 
  -4  20   3        5.83        4.95      2.79 o 
  -3  20   3        0.16        0.63      1.99 o 
  -2  20   3      182.57      163.73      4.10 o 
  -1  20   3        1.79        0.87      1.08 o 
   0  20   3      334.27      318.05      9.96 o 
   1  20   3      493.53      474.23      7.65 o 
   2  20   3        5.37        5.04      1.37 o 
   3  20   3        0.11       -0.29      2.20 o 
   4  20   3        2.35        5.53      3.62 o 
  -4  21   3        1.42        2.59      2.90 o 
  -3  21   3        3.71        2.38      2.13 o 
  -2  21   3       24.63       14.88      2.12 o 
  -1  21   3        7.16        6.33      1.42 o 
   0  21   3      102.83      111.98      3.49 o 
   1  21   3      408.83      393.25      7.22 o 
   2  21   3       20.25       21.13      2.13 o 
   3  21   3       15.51       11.46      2.22 o 
   4  21   3        3.76        3.12      3.71 o 
  -4  22   3        3.43        5.01      3.07 o 
  -3  22   3        4.99        3.46      2.73 o 
  -2  22   3      101.19       83.38      3.54 o 
  -1  22   3       12.67       14.57      1.69 o 
   0  22   3       75.78       81.65      2.92 o 
   1  22   3      403.00      415.36      9.88 o 
   2  22   3        9.63        7.47      1.78 o 
   3  22   3        4.96        5.13      2.02 o 
   4  22   3        6.14        4.83      3.83 o 
  -4  23   3        0.57        0.37      3.13 o 
  -3  23   3       35.95       31.10      5.03 o 
  -2  23   3        0.26        1.72      1.59 o 
  -1  23   3      116.23      111.49      3.34 o 
   0  23   3       69.53       78.85      2.38 o 
   1  23   3       18.18       19.08      1.83 o 
   2  23   3       10.60        9.05      1.91 o 
   3  23   3        3.04        0.14      2.10 o 
  -4  24   3        0.03        0.13      3.06 o 
  -3  24   3        0.78        2.59      2.88 o 
  -2  24   3        4.67        5.83      1.89 o 
  -1  24   3       38.21       39.56      2.78 o 
   0  24   3       10.72       13.21      1.51 o 
   1  24   3        0.44        0.30      1.32 o 
   2  24   3        8.08        4.21      2.23 o 
   3  24   3       50.20       47.43      3.70 o 
  -3  25   3        6.34        5.03      3.50 o 
  -2  25   3        5.09        3.30      2.08 o 
  -1  25   3      141.39      151.98      4.40 o 
   0  25   3        0.02       -1.42      1.52 o 
   1  25   3        2.78        4.05      1.56 o 
   2  25   3       18.10       15.09      3.12 o 
   3  25   3        6.88        8.84      2.78 o 
  -3  26   3       16.61       13.19      3.77 o 
  -2  26   3       16.65       18.69      2.84 o 
  -1  26   3       46.28       44.95      3.15 o 
   0  26   3       72.99       69.36      3.58 o 
   1  26   3        4.97        2.52      1.88 o 
   2  26   3        1.67       -2.39      2.39 o 
   3  26   3       16.85       13.46      3.45 o 
  -3  27   3        0.27        5.10      3.59 o 
  -2  27   3       53.43       48.90      4.82 o 
  -1  27   3        7.46        7.63      2.12 o 
   0  27   3       65.79       64.97      4.06 o 
   1  27   3       11.67       11.99      2.51 o 
   2  27   3        1.38       -0.29      2.70 o 
   3  27   3        0.12       -1.41      2.62 o 
  -3  28   3        0.36       -1.42      3.13 o 
  -2  28   3        4.80       12.26      3.97 o 
  -1  28   3      132.07      125.85      5.61 o 
   0  28   3        0.00        0.68      2.30 o 
   1  28   3        7.84        4.86      2.32 o 
   2  28   3        0.88        1.10      3.04 o 
   3  28   3        8.70        8.33      3.42 o 
  -3  29   3        1.83        2.95      4.20 o 
  -2  29   3        8.56       40.53     22.03 o 
  -1  29   3       34.63       38.48      3.53 o 
   0  29   3       55.99       54.69      3.93 o 
   1  29   3        3.57        3.36      2.28 o 
   2  29   3       11.52       11.00      3.75 o 
  -2  30   3       54.21       54.81      5.72 o 
  -1  30   3       42.73       47.80      3.69 o 
   0  30   3       36.96       45.21      3.76 o 
   1  30   3        0.04        0.35      2.31 o 
   2  30   3       44.09       54.86      5.41 o 
  -2  31   3        0.00        2.48      3.12 o 
  -1  31   3        1.66       -1.61      2.39 o 
   0  31   3        0.31        1.56      2.75 o 
   1  31   3        3.30        0.35      3.19 o 
   2  31   3        6.88        7.56      3.11 o 
  -2  32   3        8.04        7.33      3.46 o 
  -1  32   3        2.94        4.06      2.50 o 
   0  32   3        0.71        1.83      2.82 o 
   1  32   3       55.39       63.47      7.16 o 
  -1  33   3       10.04       11.18      3.18 o 
   0  33   3        2.33        5.11      3.31 o 
   1  33   3        0.07        0.21      3.40 o 
  -1  34   3        1.68        3.57      3.90 o 
   0  34   3        5.00        6.42      3.58 o 
  -4   0   4      105.43      105.77      4.91 o 
  -2   0   4      353.37      371.33      7.97 o 
   0   0   4     1653.33     1682.30     30.17 o 
   2   0   4      614.27      635.57      8.94 o 
   4   0   4        0.18        3.32      2.64 o 
  -5   1   4       13.70       14.60      3.02 o 
  -4   1   4       31.65       31.73      4.01 o 
  -3   1   4       27.92       28.46      1.02 o 
  -2   1   4      302.82      350.27      5.74 o 
  -1   1   4     1177.86     1211.82     15.98 o 
   0   1   4      190.61      175.09      6.91 o 
   1   1   4       29.01       26.57      1.07 o 
   2   1   4      343.90      363.11      4.95 o 
   3   1   4        2.80        2.96      1.75 o 
   4   1   4        0.00       -0.55      1.76 o 
   5   1   4        3.93        2.10      3.07 o 
  -5   2   4        8.22        4.27      3.73 o 
  -4   2   4        1.30        0.70      1.55 o 
  -3   2   4        0.87       -0.24      0.56 o 
  -2   2   4      269.98      289.96      5.32 o 
  -1   2   4       12.09       13.92      0.79 o 
   0   2   4      865.42      886.59     14.01 o 
   1   2   4       81.34       79.89      2.20 o 
   2   2   4      373.16      400.79      5.38 o 
   3   2   4        7.63        8.76      1.95 o 
   4   2   4       25.05       20.25      2.81 o 
   5   2   4        2.08        0.68      3.04 o 
  -5   3   4       19.65       27.27      4.29 o 
  -4   3   4        3.84        1.43      0.97 o 
  -3   3   4        0.01       -0.58      0.59 o 
  -2   3   4        7.92        5.98      0.64 o 
  -1   3   4      901.68      961.36     11.41 o 
   0   3   4      427.65      408.63      9.11 o 
   1   3   4      722.48      744.11      9.88 o 
   2   3   4      283.74      297.56      5.39 o 
   3   3   4       76.83       76.46      3.28 o 
   4   3   4       13.27       14.89      2.70 o 
   5   3   4        3.35        5.99      3.32 o 
  -5   4   4       37.74       43.56      5.06 o 
  -4   4   4        0.43        0.02      1.00 o 
  -3   4   4      417.64      424.20      9.34 o 
  -2   4   4      188.74      177.32      2.63 o 
  -1   4   4      800.76      875.08     12.20 o 
   0   4   4       19.56       15.06      0.75 o 
   1   4   4       64.54       70.96      1.56 o 
   2   4   4      144.81      152.89      2.69 o 
   3   4   4       14.74       12.23      1.95 o 
   4   4   4        7.82        6.77      2.27 o 
   5   4   4        0.58       -1.84      3.09 o 
  -5   5   4        9.61        8.88      5.96 o 
  -4   5   4      201.21      215.62      6.35 o 
  -3   5   4        0.00       -0.59      0.59 o 
  -2   5   4      224.77      225.44      5.04 o 
  -1   5   4      266.04      272.05      4.82 o 
   0   5   4      350.47      355.82      6.04 o 
   1   5   4      551.77      569.28      8.74 o 
   2   5   4      231.52      236.86      3.37 o 
   3   5   4       22.14       24.93      2.41 o 
   4   5   4        6.18        4.22      2.18 o 
   5   5   4       20.89       22.43      4.39 o 
  -5   6   4        6.39        8.40      4.92 o 
  -4   6   4        1.15        2.44      1.11 o 
  -3   6   4      173.93      167.85      4.14 o 
  -2   6   4      603.43      636.51     13.96 o 
  -1   6   4        1.64        2.81      0.37 o 
   0   6   4      150.19      146.67      3.31 o 
   1   6   4        6.24        6.75      0.79 o 
   2   6   4      295.65      310.06      4.55 o 
   3   6   4       29.28       34.17      2.67 o 
   4   6   4        0.03       -0.88      1.92 o 
   5   6   4       47.45       47.35      7.08 o 
  -5   7   4        3.23        6.15      3.00 o 
  -4   7   4        9.06       11.36      1.46 o 
  -3   7   4        0.40       -0.63      0.63 o 
  -2   7   4       56.52       60.86      2.18 o 
  -1   7   4       51.98       55.19      1.35 o 
   0   7   4       20.15       20.89      0.80 o 
   1   7   4      219.46      232.37      3.01 o 
   2   7   4        6.13        6.88      1.14 o 
   3   7   4        2.20        0.93      1.60 o 
   4   7   4        6.71        5.04      2.32 o 
   5   7   4       24.62       24.31      4.41 o 
  -5   8   4        4.72        5.68      4.85 o 
  -4   8   4       27.01       29.76      1.99 o 
  -3   8   4       70.19       64.59      1.68 o 
  -2   8   4      145.91      153.16      3.27 o 
  -1   8   4      300.33      286.59      4.52 o 
   0   8   4     3506.14     3795.05     42.31 o 
   1   8   4      101.24       82.59      1.74 o 
   2   8   4       46.50       49.57      2.05 o 
   3   8   4       12.01       10.50      2.05 o 
   4   8   4        1.40        3.97      2.65 o 
   5   8   4        3.86        3.13      4.22 o 
  -5   9   4        2.56        4.24      3.17 o 
  -4   9   4       20.61       24.54      2.25 o 
  -3   9   4        1.08        0.93      0.82 o 
  -2   9   4       63.85       63.18      1.80 o 
  -1   9   4        0.47       -0.03      0.48 o 
   0   9   4      156.84      168.22      2.62 o 
   1   9   4      144.11      168.52      2.37 o 
   2   9   4       75.16       77.74      2.66 o 
   3   9   4        4.88        6.04      1.87 o 
   4   9   4        2.66       -1.77      2.37 o 
  -5  10   4        3.42        3.20      3.09 o 
  -4  10   4       17.79       14.11      1.92 o 
  -3  10   4      313.32      304.64      5.83 o 
  -2  10   4      151.44      155.23      4.14 o 
  -1  10   4      269.59      287.51      3.47 o 
   0  10   4      207.35      199.29      3.06 o 
   1  10   4       68.86       77.47      1.95 o 
   2  10   4        4.04        3.60      1.37 o 
   3  10   4       47.05       48.72      3.11 o 
   4  10   4        5.27        5.61      2.77 o 
  -5  11   4        1.97        2.23      3.35 o 
  -4  11   4       17.54       19.18      2.58 o 
  -3  11   4       54.40       53.34      2.08 o 
  -2  11   4        1.17        1.56      0.81 o 
  -1  11   4       76.33       80.05      1.39 o 
   0  11   4      352.13      373.80      4.67 o 
   1  11   4       30.87       37.68      1.46 o 
   2  11   4       53.50       59.28      2.90 o 
   3  11   4       64.36       68.52      3.84 o 
   4  11   4       14.82       16.12      3.57 o 
  -5  12   4        0.60        3.35      5.22 o 
  -4  12   4        2.22        4.34      2.07 o 
  -3  12   4        3.04        2.26      1.06 o 
  -2  12   4      405.31      416.13      6.09 o 
  -1  12   4      498.01      517.17      6.13 o 
   0  12   4       41.40       46.24      1.31 o 
   1  12   4      153.76      144.79      2.60 o 
   2  12   4      223.53      236.87      4.63 o 
   3  12   4       97.46       99.59      4.27 o 
   4  12   4        0.32       -2.00      2.42 o 
  -5  13   4        0.15        1.72      2.02 o 
  -4  13   4        0.01        1.75      2.03 o 
  -3  13   4       62.72       60.91      2.63 o 
  -2  13   4      155.91      152.59      3.62 o 
  -1  13   4      171.43      173.23      3.02 o 
   0  13   4      739.36      747.33     10.03 o 
   1  13   4      230.06      216.19      4.21 o 
   2  13   4       23.99       23.56      2.00 o 
   3  13   4      340.81      363.63      8.24 o 
   4  13   4        4.81        2.84      2.89 o 
  -5  14   4        0.03       -0.17      2.28 o 
  -4  14   4       25.96       23.73      3.10 o 
  -3  14   4       25.86       27.62      2.14 o 
  -2  14   4      395.19      384.36      7.49 o 
  -1  14   4       48.75       49.11      1.24 o 
   0  14   4      429.97      461.22      5.61 o 
   1  14   4        7.19        6.51      0.96 o 
   2  14   4      319.47      323.68      5.31 o 
   3  14   4      181.98      184.24      6.95 o 
   4  14   4        6.22        6.93      3.09 o 
  -5  15   4        1.30       -2.19      2.27 o 
  -4  15   4        0.28       -1.26      1.97 o 
  -3  15   4       23.60       20.51      2.41 o 
  -2  15   4       26.96       23.39      1.88 o 
  -1  15   4       24.30       28.69      1.12 o 
   0  15   4        1.16        0.96      0.71 o 
   1  15   4       17.84       18.15      1.35 o 
   2  15   4        6.87        4.17      1.67 o 
   3  15   4        1.66        3.07      2.47 o 
   4  15   4        0.05       -0.73      2.78 o 
  -4  16   4       16.54       16.04      2.89 o 
  -3  16   4       10.99        8.12      1.57 o 
  -2  16   4      123.12      110.47      3.68 o 
  -1  16   4      687.48      657.10      9.54 o 
   0  16   4       69.81       79.81      1.71 o 
   1  16   4       31.33       30.83      1.55 o 
   2  16   4        1.58       -0.96      1.33 o 
   3  16   4        0.76        2.39      2.48 o 
   4  16   4        5.56       -2.03      2.84 o 
  -4  17   4        3.56        4.11      2.62 o 
  -3  17   4        9.99       10.57      2.22 o 
  -2  17   4        4.36        5.99      1.49 o 
  -1  17   4      130.72      122.30      2.34 o 
   0  17   4        9.19       10.26      1.08 o 
   1  17   4       58.13       59.43      2.40 o 
   2  17   4      294.49      303.18      5.68 o 
   3  17   4        0.68        1.65      2.47 o 
   4  17   4        9.25        5.58      3.18 o 
  -4  18   4        5.81        5.65      2.73 o 
  -3  18   4       23.73       22.85      2.46 o 
  -2  18   4       27.92       26.02      2.14 o 
  -1  18   4       43.30       42.59      2.11 o 
   0  18   4       48.27       51.28      1.80 o 
   1  18   4       53.34       49.07      2.62 o 
   2  18   4      155.40      150.46      3.56 o 
   3  18   4        0.21       -2.31      2.31 o 
   4  18   4        1.80        2.61      3.43 o 
  -4  19   4        1.36        2.04      2.62 o 
  -3  19   4       15.06       12.27      3.07 o 
  -2  19   4        3.63        2.70      1.41 o 
  -1  19   4       70.54       68.60      2.61 o 
   0  19   4        0.48        1.56      1.03 o 
   1  19   4      244.41      241.02     10.51 o 
   2  19   4       34.20       37.29      2.41 o 
   3  19   4        2.03        3.99      2.81 o 
   4  19   4       11.88       15.07      4.36 o 
  -4  20   4        1.13        3.37      2.83 o 
  -3  20   4       16.12       12.74      3.94 o 
  -2  20   4        0.08        0.70      1.51 o 
  -1  20   4        0.00       -0.50      1.24 o 
   0  20   4       56.47       56.13      2.11 o 
   1  20   4      243.21      237.79      9.89 o 
   2  20   4       71.07       63.79      3.35 o 
   3  20   4        0.90        0.24      1.81 o 
   4  20   4        0.45        0.26      3.50 o 
  -4  21   4        5.34        1.65      2.95 o 
  -3  21   4       17.45       20.88      3.52 o 
  -2  21   4       22.25       23.98      2.37 o 
  -1  21   4       19.03       17.45      1.79 o 
   0  21   4      103.34       97.47      2.57 o 
   1  21   4        0.11       -1.21      1.21 o 
   2  21   4       23.88       19.87      2.53 o 
   3  21   4        0.28       -1.73      1.73 o 
   4  21   4        6.90        7.15      8.05 o 
  -4  22   4       21.12       21.91      4.19 o 
  -3  22   4        0.00       -1.38      2.34 o 
  -2  22   4      110.85      103.22      3.90 o 
  -1  22   4        0.23        0.05      1.32 o 
   0  22   4      600.91      582.71      9.97 o 
   1  22   4       49.59       39.02      3.46 o 
   2  22   4       11.38       11.80      2.15 o 
   3  22   4        0.79       -0.63      2.15 o 
  -4  23   4        0.88        2.47      3.04 o 
  -3  23   4        0.18        2.19      2.70 o 
  -2  23   4        4.28        3.36      1.82 o 
  -1  23   4       61.38       62.76      4.06 o 
   0  23   4        1.34        1.81      1.45 o 
   1  23   4      119.99      120.40      3.64 o 
   2  23   4        7.69        8.67      2.42 o 
   3  23   4        0.23       -1.68      2.13 o 
  -4  24   4       14.11       21.85      4.36 o 
  -3  24   4       36.71       40.16      4.75 o 
  -2  24   4        5.46        3.12      2.08 o 
  -1  24   4       76.92       72.95      4.05 o 
   0  24   4      106.40      105.25      3.96 o 
   1  24   4       42.38       50.16      2.78 o 
   2  24   4        2.83       -0.47      2.49 o 
   3  24   4        3.53       -2.13      2.25 o 
  -3  25   4        4.31        0.81      2.95 o 
  -2  25   4        0.19        2.64      2.06 o 
  -1  25   4       76.67       67.37      4.76 o 
   0  25   4      139.75      142.10      4.45 o 
   1  25   4        0.04        2.70      1.60 o 
   2  25   4       28.59       28.83      4.61 o 
   3  25   4       11.49        9.56      3.27 o 
  -3  26   4        0.54        1.20      3.32 o 
  -2  26   4       77.05       94.52      8.65 o 
  -1  26   4       30.23       33.53      2.87 o 
   0  26   4        7.29        7.53      2.54 o 
   1  26   4        0.02       -0.90      1.78 o 
   2  26   4       23.04       21.77      3.82 o 
   3  26   4        0.71       -2.48      2.68 o 
  -3  27   4        0.00       -0.98      3.18 o 
  -2  27   4        3.23        3.19      3.14 o 
  -1  27   4       66.55       63.16      3.69 o 
   0  27   4       12.26       15.58      2.79 o 
   1  27   4       18.51       18.26      2.73 o 
   2  27   4        8.54       12.96      3.72 o 
   3  27   4       14.79       10.82      3.81 o 
  -3  28   4        0.11        0.93      3.46 o 
  -2  28   4       24.84       60.95     16.09 o 
  -1  28   4        1.37        1.51      2.28 o 
   0  28   4       10.79        9.86      2.69 o 
   1  28   4        0.06       -2.08      2.08 o 
   2  28   4       32.51       40.15      4.79 o 
  -3  29   4        0.00       -1.05      4.01 o 
  -2  29   4       23.49       23.75      4.29 o 
  -1  29   4        1.89        2.00      2.29 o 
   0  29   4        5.38        9.01      2.70 o 
   1  29   4        2.20       -1.00      2.65 o 
   2  29   4       10.13       13.34      3.87 o 
  -2  30   4        0.12        4.89      3.84 o 
  -1  30   4        0.10       -0.69      2.33 o 
   0  30   4        6.78        4.01      2.62 o 
   1  30   4        1.90       -2.33      3.07 o 
   2  30   4        4.72        2.41      3.48 o 
  -2  31   4        1.49        0.15      3.32 o 
  -1  31   4       21.79       26.01      3.24 o 
   0  31   4        0.74       -0.35      2.72 o 
   1  31   4        0.00        0.40      3.30 o 
  -2  32   4        0.61       -3.21      3.21 o 
  -1  32   4        0.08        1.19      2.86 o 
   0  32   4       18.55       21.77      4.22 o 
   1  32   4        7.41        8.88      3.69 o 
  -1  33   4        7.46        6.70      4.24 o 
   0  33   4        1.34        1.44      3.29 o 
   1  33   4       65.79       65.59     11.92 o 
  -5   0   5        9.33       13.42      3.88 o 
  -3   0   5       75.48       79.19      3.02 o 
  -1   0   5       37.60       47.45      1.80 o 
   1   0   5      541.27      533.81     11.36 o 
   3   0   5      296.18      275.08     10.00 o 
  -5   1   5        9.65       12.19      2.50 o 
  -4   1   5       43.97       42.76      3.02 o 
  -3   1   5       68.00       63.95      1.67 o 
  -2   1   5      311.73      339.86      5.71 o 
  -1   1   5      116.29      136.36      2.62 o 
   0   1   5       37.58       36.04      1.74 o 
   1   1   5       65.60       69.82      1.85 o 
   2   1   5       24.67       29.04      1.46 o 
   3   1   5       62.19       60.97      3.65 o 
   4   1   5        0.72        3.46      2.21 o 
  -5   2   5        5.07        4.93      2.29 o 
  -4   2   5       82.80       95.31      3.08 o 
  -3   2   5       74.93       83.65      2.59 o 
  -2   2   5        1.14       -0.19      0.67 o 
  -1   2   5     1051.44     1125.74     19.50 o 
   0   2   5      394.37      397.13      6.52 o 
   1   2   5        1.76        2.48      0.79 o 
   2   2   5        8.32        6.74      1.22 o 
   3   2   5        2.72        1.22      1.90 o 
   4   2   5        0.11       -0.55      2.03 o 
  -5   3   5       79.25       92.29      6.44 o 
  -4   3   5       51.37       49.12      3.06 o 
  -3   3   5       27.20       26.38      1.33 o 
  -2   3   5      762.84      818.77     18.11 o 
  -1   3   5      921.74      963.72     13.78 o 
   0   3   5      188.50      212.90      2.45 o 
   1   3   5      238.21      236.81      3.48 o 
   2   3   5        2.29        5.25      1.48 o 
   3   3   5       76.65       79.42      3.96 o 
   4   3   5        0.78        0.78      2.07 o 
  -5   4   5       67.44       75.19     11.48 o 
  -4   4   5       38.14       39.14      2.41 o 
  -3   4   5       12.53       10.24      1.13 o 
  -2   4   5        3.34        5.60      0.66 o 
  -1   4   5      154.32      194.63      2.80 o 
   0   4   5      864.12      858.05     15.63 o 
   1   4   5       55.43       70.10      1.78 o 
   2   4   5        3.58        4.32      1.41 o 
   3   4   5        0.02       -1.55      1.55 o 
   4   4   5        5.40        3.17      2.21 o 
  -5   5   5       12.34       13.04      4.32 o 
  -4   5   5        0.28       -0.61      1.29 o 
  -3   5   5      130.53      146.01      3.66 o 
  -2   5   5       70.27       76.38      1.70 o 
  -1   5   5      821.76      943.17     12.34 o 
   0   5   5      311.77      347.19      5.15 o 
   1   5   5     1105.31     1164.71     14.53 o 
   2   5   5        4.39        2.41      1.37 o 
   3   5   5       27.46       27.57      2.54 o 
   4   5   5        0.84        2.82      2.28 o 
  -5   6   5        0.67       -6.30      7.15 o 
  -4   6   5       52.85       58.70      3.67 o 
  -3   6   5      221.14      214.64      5.28 o 
  -2   6   5       17.65       14.24      1.11 o 
  -1   6   5      186.82      200.79      3.68 o 
   0   6   5      447.75      466.72      6.04 o 
   1   6   5        2.92        2.33      0.88 o 
   2   6   5        7.74        8.50      1.49 o 
   3   6   5        0.16       -0.06      1.83 o 
   4   6   5        2.12       -0.64      2.16 o 
  -5   7   5        1.35       -0.76      3.73 o 
  -4   7   5      256.24      266.83     10.64 o 
  -3   7   5        0.51       -0.53      0.88 o 
  -2   7   5      306.91      296.88      7.01 o 
  -1   7   5       37.76       33.59      1.15 o 
   0   7   5      116.42      106.60      2.24 o 
   1   7   5        9.10        6.85      0.96 o 
   2   7   5        8.56        8.44      1.52 o 
   3   7   5       22.26       23.30      2.70 o 
   4   7   5       47.68       47.59      4.08 o 
  -5   8   5        0.15        2.57      4.05 o 
  -4   8   5        4.46        6.46      1.49 o 
  -3   8   5       84.59       84.30      2.37 o 
  -2   8   5      139.99      144.52      4.74 o 
  -1   8   5      242.00      210.67      3.88 o 
   0   8   5        5.30        3.51      0.65 o 
   1   8   5     1332.26     1413.07     19.03 o 
   2   8   5       45.30       47.26      2.43 o 
   3   8   5        5.86        5.93      2.26 o 
   4   8   5        9.74        8.21      3.19 o 
  -5   9   5        3.73        3.24      3.64 o 
  -4   9   5       59.81       66.76      5.80 o 
  -3   9   5      111.16      117.34      2.79 o 
  -2   9   5       52.24       50.66      2.16 o 
  -1   9   5       15.39       17.16      0.85 o 
   0   9   5      234.83      237.15      3.26 o 
   1   9   5       44.18       43.05      1.59 o 
   2   9   5        0.01       -0.74      1.30 o 
   3   9   5        4.74        4.67      2.15 o 
   4   9   5       49.08       52.94      5.34 o 
  -5  10   5        1.47        3.03      2.05 o 
  -4  10   5       11.68       14.88      2.71 o 
  -3  10   5       68.90       67.07      4.42 o 
  -2  10   5       51.70       45.84      2.19 o 
  -1  10   5        1.43        1.89      0.63 o 
   0  10   5      382.55      417.54      4.68 o 
   1  10   5       29.11       30.46      1.80 o 
   2  10   5       25.28       24.60      2.04 o 
   3  10   5        0.57       -1.99      1.99 o 
   4  10   5       64.67       60.09      5.38 o 
  -5  11   5        0.08        0.23      2.10 o 
  -4  11   5        6.06        6.19      2.56 o 
  -3  11   5      282.51      275.76     12.55 o 
  -2  11   5       62.38       61.10      1.79 o 
  -1  11   5      411.36      439.83      5.23 o 
   0  11   5      223.77      222.01      3.62 o 
   1  11   5      542.06      561.06      7.54 o 
   2  11   5       41.43       44.02      2.48 o 
   3  11   5       49.79       54.48      4.04 o 
   4  11   5        4.45        5.01      3.49 o 
  -5  12   5       10.25       16.49      6.00 o 
  -4  12   5       18.79       12.45      2.50 o 
  -3  12   5       66.51       67.59      4.07 o 
  -2  12   5      209.41      200.88      4.30 o 
  -1  12   5       38.05       44.32      1.30 o 
   0  12   5        5.94        8.63      0.89 o 
   1  12   5       60.79       53.96      2.43 o 
   2  12   5       65.39       65.62      3.28 o 
   3  12   5       13.09       10.01      2.61 o 
   4  12   5       16.62       20.50      3.76 o 
  -5  13   5       12.15       18.33      3.16 o 
  -4  13   5       10.52        9.07      2.45 o 
  -3  13   5        4.19        2.49      1.39 o 
  -2  13   5      284.18      260.59      6.39 o 
  -1  13   5       71.79       73.85      1.71 o 
   0  13   5       80.42       79.26      1.74 o 
   1  13   5      112.65      115.92      3.53 o 
   2  13   5        9.97        8.26      1.75 o 
   3  13   5       50.68       52.47      4.10 o 
   4  13   5        0.43        1.41      2.98 o 
  -5  14   5        0.00        2.45      2.34 o 
  -4  14   5        0.52        1.41      2.10 o 
  -3  14   5        5.42        5.97      1.46 o 
  -2  14   5     1036.84      978.78     21.21 o 
  -1  14   5      160.53      154.47      2.50 o 
   0  14   5       18.22       19.50      1.16 o 
   1  14   5        0.07       -1.03      1.03 o 
   2  14   5       19.05       18.70      2.03 o 
   3  14   5       54.43       57.04      4.43 o 
   4  14   5        0.71       -0.28      2.81 o 
  -4  15   5        0.02       -0.77      3.57 o 
  -3  15   5        1.51        2.31      1.40 o 
  -2  15   5       28.06       25.42      2.02 o 
  -1  15   5       28.42       31.00      1.77 o 
   0  15   5       10.64       10.95      1.12 o 
   1  15   5       92.81       87.14      2.57 o 
   2  15   5        2.91        5.41      1.71 o 
   3  15   5       30.76       30.74      3.98 o 
   4  15   5        0.25       -1.46      3.43 o 
  -4  16   5        0.43        0.69      2.35 o 
  -3  16   5        1.75        3.40      1.56 o 
  -2  16   5      264.75      252.54      7.68 o 
  -1  16   5      444.49      444.67     10.27 o 
   0  16   5        0.15       -0.53      0.87 o 
   1  16   5       31.35       35.75      1.99 o 
   2  16   5      102.61      103.38      5.06 o 
   3  16   5       35.37       32.03      4.23 o 
   4  16   5        0.10       -0.63      3.32 o 
  -4  17   5        2.41       -0.05      2.46 o 
  -3  17   5        4.88        2.87      1.70 o 
  -2  17   5       10.64        9.55      1.70 o 
  -1  17   5       69.12       70.77      2.68 o 
   0  17   5      338.88      348.27      6.91 o 
   1  17   5       25.96       26.38      1.95 o 
   2  17   5       56.69       57.65      3.01 o 
   3  17   5        0.06       -2.54      2.54 o 
   4  17   5        0.03       -3.11      3.11 o 
  -4  18   5        0.96        1.02      2.60 o 
  -3  18   5        0.37        1.12      1.98 o 
  -2  18   5       19.96       21.47      2.10 o 
  -1  18   5       58.87       57.51      2.60 o 
   0  18   5       21.50       22.54      1.72 o 
   1  18   5      162.02      144.81      3.69 o 
   2  18   5       22.51       21.37      2.33 o 
   3  18   5        0.00       -0.87      1.77 o 
   4  18   5        3.00        1.42      3.42 o 
  -4  19   5        2.68        4.70      3.06 o 
  -3  19   5       21.11       14.00      2.77 o 
  -2  19   5       15.83       15.72      2.07 o 
  -1  19   5      293.76      278.85      4.47 o 
   0  19   5       91.73       87.39      2.56 o 
   1  19   5      125.41      122.90      3.27 o 
   2  19   5        2.22       -0.79      2.08 o 
   3  19   5       31.19       31.18      2.86 o 
   4  19   5        4.05        2.98      7.45 o 
  -4  20   5       36.30       40.06      4.95 o 
  -3  20   5       76.70       78.96      6.58 o 
  -2  20   5        9.02        4.53      1.72 o 
  -1  20   5        0.01        0.30      1.38 o 
   0  20   5      560.37      578.61      9.40 o 
   1  20   5        4.65        4.95      1.78 o 
   2  20   5        0.30        1.52      1.91 o 
   3  20   5        2.27        1.76      2.12 o 
  -4  21   5        1.06       -1.01      2.98 o 
  -3  21   5        0.81        2.19      2.71 o 
  -2  21   5        4.50        5.13      1.85 o 
  -1  21   5        0.47       -1.39      1.39 o 
   0  21   5      311.78      317.43      5.04 o 
   1  21   5       73.39       69.72      3.37 o 
   2  21   5        7.50        9.18      2.56 o 
   3  21   5        0.13        0.32      2.15 o 
  -4  22   5        5.26        6.58      4.07 o 
  -3  22   5        3.08        0.81      2.81 o 
  -2  22   5        2.20        4.89      1.76 o 
  -1  22   5       19.85       18.67      2.33 o 
   0  22   5       34.89       29.81      2.47 o 
   1  22   5       72.51       77.45      3.37 o 
   2  22   5       50.84       58.10      4.39 o 
   3  22   5        0.00       -0.12      2.22 o 
  -4  23   5        3.58       11.59      3.86 o 
  -3  23   5       25.09       29.44      4.26 o 
  -2  23   5        2.32        5.34      2.04 o 
  -1  23   5       93.65       78.73      3.70 o 
   0  23   5        9.59        7.76      2.11 o 
   1  23   5       15.76       14.36      2.14 o 
   2  23   5        0.01        1.24      2.79 o 
   3  23   5        3.85        1.76      2.36 o 
  -3  24   5        2.22        1.26      3.53 o 
  -2  24   5        8.14        8.47      2.46 o 
  -1  24   5       18.14       14.00      2.36 o 
   0  24   5       14.33       16.68      2.38 o 
   1  24   5        4.65        4.05      1.69 o 
   2  24   5       33.48       32.22      4.29 o 
   3  24   5       16.84       13.56      3.45 o 
  -3  25   5       34.52       41.34      7.05 o 
  -2  25   5        0.05        2.20      2.56 o 
  -1  25   5       78.38       78.49      4.67 o 
   0  25   5        0.77        0.81      2.22 o 
   1  25   5       68.72       69.12      3.82 o 
   2  25   5       16.87       14.51      3.69 o 
   3  25   5        4.50        5.75      3.08 o 
  -3  26   5        0.65       -1.56      3.15 o 
  -2  26   5       26.80       63.63     19.10 o 
  -1  26   5        7.58        7.67      2.17 o 
   0  26   5        5.71        5.13      2.48 o 
   1  26   5        1.12        0.58      2.00 o 
   2  26   5        0.17       -0.77      3.27 o 
  -3  27   5        1.02        2.67      3.59 o 
  -2  27   5        3.50       48.26     23.87 o 
  -1  27   5       29.31       29.73      3.20 o 
   0  27   5        2.11        4.27      2.47 o 
   1  27   5        1.67        1.23      2.54 o 
   2  27   5       62.52       73.42      5.87 o 
  -3  28   5        0.16        3.11      3.72 o 
  -2  28   5        6.69       13.35      3.81 o 
  -1  28   5       16.79       14.03      2.77 o 
   0  28   5        2.51        7.11      2.81 o 
   1  28   5        8.21        9.31      3.08 o 
   2  28   5        5.16        2.79      3.46 o 
  -2  29   5       26.22       24.92      7.55 o 
  -1  29   5        9.11       13.93      2.84 o 
   0  29   5        5.71        7.33      2.92 o 
   1  29   5        4.93        3.09      3.36 o 
   2  29   5       15.06       17.49      4.11 o 
  -2  30   5       52.91       55.11      5.96 o 
  -1  30   5        9.81       11.09      2.84 o 
   0  30   5       22.31       24.89      3.68 o 
   1  30   5        1.60        0.50      3.45 o 
  -2  31   5        2.53        6.04      3.55 o 
  -1  31   5        2.60        2.62      2.60 o 
   0  31   5        2.82        0.58      2.84 o 
   1  31   5        2.65       -0.30      3.38 o 
  -1  32   5        7.05       12.31      4.36 o 
   0  32   5        0.00       -0.70      3.09 o 
   1  32   5       14.53       10.82      3.96 o 
  -4   0   6      226.34      235.16      5.73 o 
  -2   0   6      104.78      107.93      3.98 o 
   0   0   6        1.92        2.99      1.01 o 
   2   0   6       36.81       42.91      3.30 o 
   4   0   6        0.41       -2.64      3.35 o 
  -5   1   6       16.70       14.24      3.73 o 
  -4   1   6       43.68       46.58      2.17 o 
  -3   1   6       44.81       46.79      2.80 o 
  -2   1   6      122.21      150.36      4.72 o 
  -1   1   6      425.82      508.97      8.76 o 
   0   1   6       62.13       67.98      2.28 o 
   1   1   6       86.41       82.11      1.96 o 
   2   1   6       85.76       92.17      2.93 o 
   3   1   6        1.16       -1.89      2.20 o 
   4   1   6        1.19        0.98      2.17 o 
  -5   2   6        3.68        2.49      2.42 o 
  -4   2   6       23.31       23.38      2.30 o 
  -3   2   6        4.05        4.00      1.09 o 
  -2   2   6       62.13       71.98      2.01 o 
  -1   2   6        0.32       -0.70      0.70 o 
   0   2   6      425.26      441.48      9.04 o 
   1   2   6       21.12       20.49      1.29 o 
   2   2   6       49.72       52.64      2.48 o 
   3   2   6        8.13        7.46      2.74 o 
   4   2   6       21.79       23.04      3.30 o 
  -5   3   6       33.54       38.79      3.99 o 
  -4   3   6       20.84       18.53      2.09 o 
  -3   3   6       35.69       37.32      1.95 o 
  -2   3   6       35.08       35.93      1.45 o 
  -1   3   6       81.82       91.87      2.35 o 
   0   3   6      100.33      101.36      1.97 o 
   1   3   6       13.76       16.91      1.21 o 
   2   3   6       22.58       24.40      2.21 o 
   3   3   6        5.57        4.81      2.54 o 
   4   3   6        1.93       -2.09      2.09 o 
  -5   4   6       44.42       51.37      4.23 o 
  -4   4   6        0.85        1.09      1.62 o 
  -3   4   6      267.36      262.57      7.40 o 
  -2   4   6       16.53       16.96      1.18 o 
  -1   4   6       91.58      102.38      1.79 o 
   0   4   6       48.48       53.42      1.59 o 
   1   4   6       31.81       25.85      1.39 o 
   2   4   6       91.28       97.36      2.98 o 
   3   4   6        0.33       -1.38      1.97 o 
   4   4   6        1.54        2.07      2.28 o 
  -5   5   6        8.49       11.82      2.86 o 
  -4   5   6      136.06      132.69      6.29 o 
  -3   5   6       21.57       24.28      2.05 o 
  -2   5   6      110.70      115.69      2.99 o 
  -1   5   6        0.12       -0.11      0.66 o 
   0   5   6      154.71      161.55      2.72 o 
   1   5   6      146.91      156.85      2.74 o 
   2   5   6       40.72       41.65      2.28 o 
   3   5   6        0.09       -0.69      1.95 o 
   4   5   6        6.36        9.55      2.83 o 
  -5   6   6        3.96        5.21      2.49 o 
  -4   6   6       20.33       22.82      3.27 o 
  -3   6   6      137.15      132.46      5.49 o 
  -2   6   6       21.83       21.73      1.61 o 
  -1   6   6        5.22        6.19      0.87 o 
   0   6   6       41.57       39.92      1.63 o 
   1   6   6        9.63       12.20      1.23 o 
   2   6   6       15.43       14.41      1.68 o 
   3   6   6        4.93        5.13      2.34 o 
   4   6   6       10.35        9.36      2.84 o 
  -5   7   6       10.70        8.30      2.58 o 
  -4   7   6        2.58       -0.38      1.93 o 
  -3   7   6       17.36       17.40      1.74 o 
  -2   7   6        0.47        0.54      1.02 o 
  -1   7   6      281.44      291.66      5.31 o 
   0   7   6      225.39      195.61      5.34 o 
   1   7   6       60.57       68.31      2.11 o 
   2   7   6        0.21       -0.28      1.18 o 
   3   7   6        5.17        3.16      2.24 o 
   4   7   6        0.07       -0.80      2.34 o 
  -5   8   6        1.25       -2.73      2.82 o 
  -4   8   6       33.56       32.83      3.26 o 
  -3   8   6       99.57       97.45      4.31 o 
  -2   8   6        7.24        7.18      1.38 o 
  -1   8   6        0.28       -0.18      0.62 o 
   0   8   6      297.69      360.69      4.24 o 
   1   8   6       56.21       63.54      2.41 o 
   2   8   6       11.18       10.98      1.49 o 
   3   8   6        1.35        2.36      2.17 o 
   4   8   6        3.77        4.16      2.66 o 
  -5   9   6        0.19       -0.66      6.41 o 
  -4   9   6        5.81        1.76      2.10 o 
  -3   9   6       61.01       55.31      2.65 o 
  -2   9   6      333.57      317.63      6.96 o 
  -1   9   6      225.17      218.74      3.24 o 
   0   9   6       22.54       27.06      1.22 o 
   1   9   6       32.01       24.85      1.75 o 
   2   9   6       25.61       25.27      1.79 o 
   3   9   6       13.80       17.24      2.98 o 
   4   9   6        0.75        3.47      2.93 o 
  -5  10   6        1.22        0.97      2.26 o 
  -4  10   6        0.80       -1.28      2.99 o 
  -3  10   6      406.43      393.24     12.27 o 
  -2  10   6      237.65      224.14      5.43 o 
  -1  10   6        6.70        7.54      0.96 o 
   0  10   6       87.86       80.73      1.78 o 
   1  10   6        1.24        1.74      1.08 o 
   2  10   6       88.99       91.39      2.82 o 
   3  10   6        2.41        2.67      2.36 o 
   4  10   6        0.30       -2.15      2.62 o 
  -5  11   6        1.01        3.16      2.50 o 
  -4  11   6        5.88        4.53      2.40 o 
  -3  11   6      286.06      287.17      6.89 o 
  -2  11   6        5.92        5.38      1.33 o 
  -1  11   6      293.67      296.96      4.73 o 
   0  11   6       64.52       70.37      1.71 o 
   1  11   6       38.40       37.52      1.91 o 
   2  11   6       51.86       57.79      2.30 o 
   3  11   6        3.90        5.36      2.51 o 
   4  11   6        0.25       -2.64      2.64 o 
  -5  12   6        0.41        3.56      2.67 o 
  -4  12   6        0.01       -1.49      3.40 o 
  -3  12   6        8.01       10.56      1.75 o 
  -2  12   6      149.00      150.06      4.26 o 
  -1  12   6      524.33      526.93      7.80 o 
   0  12   6        1.78        1.59      0.87 o 
   1  12   6        0.00       -0.22      1.12 o 
   2  12   6       64.52       62.83      3.01 o 
   3  12   6        0.32        1.55      2.66 o 
   4  12   6        0.18        2.84      3.65 o 
  -4  13   6        0.03        4.62      2.50 o 
  -3  13   6       47.51       42.81      2.69 o 
  -2  13   6       97.79       92.03      3.25 o 
  -1  13   6       10.04        9.56      1.37 o 
   0  13   6      104.93      114.07      2.45 o 
   1  13   6       41.05       44.90      2.25 o 
   2  13   6       83.65       83.20      3.32 o 
   3  13   6       22.17       19.76      3.23 o 
   4  13   6        3.00        2.20      3.71 o 
  -4  14   6        3.03        4.10      2.51 o 
  -3  14   6        0.30        0.65      1.37 o 
  -2  14   6       18.14       15.52      1.82 o 
  -1  14   6      137.26      127.83      2.95 o 
   0  14   6       31.66       36.15      1.88 o 
   1  14   6        0.52       -1.15      1.30 o 
   2  14   6      114.04      115.83      4.01 o 
   3  14   6        3.97        3.51      2.40 o 
   4  14   6        6.19       11.32      4.14 o 
  -4  15   6        0.68       -0.16      2.30 o 
  -3  15   6        4.05        3.28      1.71 o 
  -2  15   6      351.39      350.47      6.93 o 
  -1  15   6       23.86       25.49      1.98 o 
   0  15   6        7.33        9.08      1.43 o 
   1  15   6        2.74        2.05      1.42 o 
   2  15   6        0.09        0.97      1.70 o 
   3  15   6        1.68        0.83      2.68 o 
   4  15   6        2.03       -1.94      3.58 o 
  -4  16   6       42.03       48.30      5.55 o 
  -3  16   6        7.36        2.34      2.06 o 
  -2  16   6        0.16        0.11      1.36 o 
  -1  16   6      716.93      690.75     18.11 o 
   0  16   6        1.59       -1.16      1.16 o 
   1  16   6       78.34       75.02      2.80 o 
   2  16   6       30.49       28.85      2.60 o 
   3  16   6        0.35       -0.94      2.80 o 
   4  16   6        4.06        5.80      3.98 o 
  -4  17   6       12.14       17.29      3.50 o 
  -3  17   6      118.00      108.72      7.32 o 
  -2  17   6        0.18        1.43      1.34 o 
  -1  17   6      859.74      857.03     15.18 o 
   0  17   6      214.02      205.44      3.78 o 
   1  17   6        2.10        0.49      1.49 o 
   2  17   6       10.01        9.44      2.14 o 
   3  17   6       12.93       15.16      2.84 o 
  -4  18   6        3.53        5.25      3.15 o 
  -3  18   6       19.47       20.25      3.54 o 
  -2  18   6        2.30        2.24      1.54 o 
  -1  18   6       79.06       78.22      2.94 o 
   0  18   6        0.20        0.96      1.46 o 
   1  18   6        7.13        5.81      1.88 o 
   2  18   6        0.00        0.08      1.90 o 
   3  18   6        0.24        0.43      1.98 o 
  -4  19   6        8.57        7.97      3.51 o 
  -3  19   6        5.54        7.36      3.01 o 
  -2  19   6        0.74        3.43      1.63 o 
  -1  19   6       20.31       19.67      1.94 o 
   0  19   6        0.50        0.46      1.56 o 
   1  19   6        0.10        1.74      1.69 o 
   2  19   6        2.13        3.51      2.07 o 
   3  19   6        8.02        3.42      2.25 o 
  -4  20   6        0.02       -1.81      2.75 o 
  -3  20   6        2.66        3.07      2.76 o 
  -2  20   6       12.92       19.74      2.19 o 
  -1  20   6        0.03       -1.49      1.49 o 
   0  20   6        2.71        0.99      1.69 o 
   1  20   6       62.42       69.86      3.58 o 
   2  20   6        1.84        0.81      2.44 o 
   3  20   6        8.21        1.77      2.39 o 
  -4  21   6        0.00        4.67      3.30 o 
  -3  21   6       38.51       35.93      4.73 o 
  -2  21   6        2.72        5.21      1.67 o 
  -1  21   6       14.29       10.47      2.17 o 
   0  21   6        5.05        6.40      1.93 o 
   1  21   6      174.30      183.84      5.27 o 
   2  21   6       20.47       20.51      3.28 o 
   3  21   6        8.15        7.16      2.85 o 
  -4  22   6       16.41       25.00      4.58 o 
  -3  22   6        3.62        5.26      3.14 o 
  -2  22   6       46.84       57.82      7.39 o 
  -1  22   6        0.73        1.25      1.84 o 
   0  22   6      282.50      264.43      5.92 o 
   1  22   6       15.79       17.55      2.75 o 
   2  22   6        2.28       -0.37      2.88 o 
   3  22   6        6.70        5.74      2.92 o 
  -3  23   6       17.39       16.21      3.88 o 
  -2  23   6        3.44       10.31      4.27 o 
  -1  23   6        1.29       -1.80      1.80 o 
   0  23   6        5.81        6.08      2.72 o 
   1  23   6      101.39      110.21      4.75 o 
   2  23   6        0.86       -2.73      2.73 o 
   3  23   6        0.45        0.47      2.87 o 
  -3  24   6       22.19       31.10      5.07 o 
  -2  24   6       22.13       46.52     11.18 o 
  -1  24   6       38.68       43.73      3.16 o 
   0  24   6        0.43       -0.36      2.46 o 
   1  24   6      277.92      298.77      6.78 o 
   2  24   6        0.13        0.62      3.00 o 
   3  24   6        3.45       11.33      8.05 o 
  -3  25   6       12.36       14.21      4.31 o 
  -2  25   6       17.88       53.04     15.96 o 
  -1  25   6        5.17        1.63      2.05 o 
   0  25   6        9.04       10.15      2.94 o 
   1  25   6        2.59        1.80      2.41 o 
   2  25   6        0.11        0.37      3.02 o 
  -3  26   6       10.93       16.01      6.98 o 
  -2  26   6       53.09       87.00     17.37 o 
  -1  26   6       21.66       18.68      2.85 o 
   0  26   6        0.50        1.95      2.65 o 
   1  26   6        8.55        9.53      2.90 o 
   2  26   6       26.03       26.66      4.41 o 
  -3  27   6        1.51        4.77      3.84 o 
  -2  27   6        1.07       -0.55      3.20 o 
  -1  27   6        5.44        4.97      2.47 o 
   0  27   6        7.62        8.95      3.03 o 
   1  27   6        3.33        3.42      2.88 o 
   2  27   6       14.49       13.39      4.03 o 
  -2  28   6        9.90        9.96      3.89 o 
  -1  28   6        3.39        4.35      2.48 o 
   0  28   6        0.02        0.58      2.70 o 
   1  28   6        2.34        1.90      3.28 o 
   2  28   6       36.81       31.86      4.71 o 
  -2  29   6        1.31        5.04      3.82 o 
  -1  29   6        1.72        5.93      2.69 o 
   0  29   6        1.48        3.62      2.86 o 
   1  29   6        3.33        0.10      3.38 o 
  -2  30   6        9.43        7.53      3.92 o 
  -1  30   6       16.34       21.14      3.13 o 
   0  30   6        0.27        1.57      2.88 o 
   1  30   6        1.45        2.78      3.53 o 
  -1  31   6        6.90        9.67      4.34 o 
   0  31   6        0.83       -1.76      2.92 o 
  -5   0   7        5.33        6.26      4.17 o 
  -3   0   7        5.02        5.21      2.08 o 
  -1   0   7       25.58       25.27      1.94 o 
   1   0   7      307.35      315.24      9.24 o 
   3   0   7       18.26       15.20      4.50 o 
  -5   1   7        1.08        0.55      2.58 o 
  -4   1   7       20.90       17.80      3.37 o 
  -3   1   7       14.10       13.45      1.75 o 
  -2   1   7        8.05        7.57      1.11 o 
  -1   1   7       26.96       28.48      1.82 o 
   0   1   7       14.20       13.95      1.33 o 
   1   1   7       39.88       41.63      2.06 o 
   2   1   7       32.18       35.20      2.35 o 
   3   1   7        4.97        5.04      2.68 o 
   4   1   7        2.33       -0.19      2.72 o 
  -5   2   7        0.01        1.63      2.72 o 
  -4   2   7       14.01       11.33      3.16 o 
  -3   2   7        0.22       -0.82      1.21 o 
  -2   2   7        7.26        7.46      1.09 o 
  -1   2   7        6.63        9.39      1.10 o 
   0   2   7       47.13       42.01      1.80 o 
   1   2   7       74.15       77.22      2.74 o 
   2   2   7       29.00       30.50      2.53 o 
   3   2   7        3.50        5.27      2.78 o 
   4   2   7        1.35        1.65      2.86 o 
  -5   3   7       41.08       54.19      6.26 o 
  -4   3   7       31.04       31.12      4.07 o 
  -3   3   7        6.22        6.34      1.64 o 
  -2   3   7       78.39       79.86      3.41 o 
  -1   3   7       90.99       81.32      1.99 o 
   0   3   7      128.86      145.32      3.12 o 
   1   3   7      262.83      273.46      3.91 o 
   2   3   7      104.81      115.21      3.39 o 
   3   3   7        1.47       -0.91      3.18 o 
   4   3   7        5.40        9.26      3.22 o 
  -5   4   7       35.96       36.89      4.29 o 
  -4   4   7        9.38        8.34      2.62 o 
  -3   4   7       80.82       88.30      3.93 o 
  -2   4   7        1.76        2.05      1.46 o 
  -1   4   7      210.98      213.24      3.87 o 
   0   4   7       74.53       62.65      2.11 o 
   1   4   7        0.69        0.17      1.27 o 
   2   4   7       18.87       17.28      1.95 o 
   3   4   7        0.38        2.68      2.55 o 
   4   4   7        0.41       -0.90      2.79 o 
  -5   5   7        2.88        2.64      2.63 o 
  -4   5   7        0.02       -2.09      2.33 o 
  -3   5   7       88.49       92.21      5.53 o 
  -2   5   7       15.42       22.52      1.84 o 
  -1   5   7       43.26       51.74      1.78 o 
   0   5   7      528.29      516.98      6.06 o 
   1   5   7        5.21        6.22      1.38 o 
   2   5   7       27.08       30.99      2.26 o 
   3   5   7       11.53       14.61      2.95 o 
   4   5   7        0.53        0.80      2.87 o 
  -5   6   7        5.51        9.86      3.08 o 
  -4   6   7       23.08       23.20      3.16 o 
  -3   6   7      132.77      112.26     12.23 o 
  -2   6   7       13.11       12.71      1.62 o 
  -1   6   7      100.27       88.12      2.12 o 
   0   6   7       16.37       14.42      1.35 o 
   1   6   7        1.97        0.75      1.32 o 
   2   6   7        0.01        0.98      1.48 o 
   3   6   7       52.71       64.65      4.58 o 
   4   6   7        0.96        3.59      3.04 o 
  -5   7   7        0.01       -0.76      2.58 o 
  -4   7   7       62.66       64.16      5.03 o 
  -3   7   7       44.41       43.85      3.27 o 
  -2   7   7       41.11       36.45      2.47 o 
  -1   7   7       86.48       92.33      2.85 o 
   0   7   7        1.57       -0.33      0.86 o 
   1   7   7       71.46       70.08      2.74 o 
   2   7   7        4.92        3.33      1.44 o 
   3   7   7        5.93        6.75      2.59 o 
   4   7   7        0.85        3.10      2.98 o 
  -5   8   7        0.25        0.73      2.72 o 
  -4   8   7       19.27       24.41      3.29 o 
  -3   8   7       46.37       41.17      2.59 o 
  -2   8   7      624.98      636.93     20.06 o 
  -1   8   7       13.52       15.34      1.35 o 
   0   8   7       48.57       44.10      1.96 o 
   1   8   7       58.00       59.74      2.56 o 
   2   8   7       21.98       25.34      2.03 o 
   3   8   7        2.65        4.74      2.54 o 
   4   8   7        3.25        3.45      3.06 o 
  -5   9   7        0.23        3.46      2.70 o 
  -4   9   7        9.05        9.17      2.61 o 
  -3   9   7      110.11      110.22      3.54 o 
  -2   9   7       14.40       13.74      1.45 o 
  -1   9   7       61.18       63.61      2.09 o 
   0   9   7       49.63       49.17      1.80 o 
   1   9   7       13.72       15.41      1.62 o 
   2   9   7       11.57        9.65      1.70 o 
   3   9   7       31.45       36.65      3.84 o 
   4   9   7        0.57        0.85      2.88 o 
  -4  10   7        0.00        5.16      2.60 o 
  -3  10   7       21.20       27.86      2.29 o 
  -2  10   7       71.08       74.60      2.69 o 
  -1  10   7       92.91       84.59      2.83 o 
   0  10   7       81.65       80.94      2.43 o 
   1  10   7        8.74        7.88      1.53 o 
   2  10   7        1.48        1.69      1.47 o 
   3  10   7       37.49       40.40      4.03 o 
   4  10   7        5.85        3.37      3.71 o 
  -4  11   7        6.81        5.66      3.44 o 
  -3  11   7        0.72       -0.94      1.38 o 
  -2  11   7       23.43       21.12      1.81 o 
  -1  11   7      210.23      199.22      4.87 o 
   0  11   7        7.56        6.22      1.30 o 
   1  11   7        3.18        3.55      1.40 o 
   2  11   7        1.01       -0.01      1.37 o 
   3  11   7        0.03       -0.89      2.27 o 
   4  11   7        1.04       -1.70      3.55 o 
  -4  12   7        5.73        3.02      2.66 o 
  -3  12   7        2.12        0.27      1.41 o 
  -2  12   7      363.57      359.40      9.70 o 
  -1  12   7       44.96       42.55      2.14 o 
   0  12   7        1.07        2.14      1.24 o 
   1  12   7        0.21       -0.16      1.26 o 
   2  12   7       42.54       47.34      2.50 o 
   3  12   7        5.01        1.55      2.56 o 
   4  12   7        2.97       -0.24      3.54 o 
  -4  13   7        7.75        6.40      2.74 o 
  -3  13   7       16.48       19.69      2.21 o 
  -2  13   7       49.74       57.14      3.65 o 
  -1  13   7      228.79      220.92      3.78 o 
   0  13   7        5.99        5.07      1.36 o 
   1  13   7       91.02       80.14      2.88 o 
   2  13   7        4.40        5.40      1.66 o 
   3  13   7        0.68       -2.42      2.42 o 
  -4  14   7       10.87       13.08      3.13 o 
  -3  14   7        7.37        6.60      2.35 o 
  -2  14   7      633.71      613.26     20.09 o 
  -1  14   7      322.07      320.18      7.21 o 
   0  14   7      167.50      160.03      3.36 o 
   1  14   7       44.20       43.96      2.69 o 
   2  14   7        9.13        6.79      1.73 o 
   3  14   7        0.14       -1.26      2.41 o 
  -4  15   7       35.33       47.67      6.88 o 
  -3  15   7        7.89        6.90      2.88 o 
  -2  15   7        7.36        8.22      1.68 o 
  -1  15   7        0.98        1.09      1.41 o 
   0  15   7        0.91       -0.07      1.55 o 
   1  15   7        3.95        3.20      1.73 o 
   2  15   7       20.39       20.23      2.08 o 
   3  15   7       26.79       23.65      3.67 o 
  -4  16   7        0.16       -1.25      2.56 o 
  -3  16   7        5.15        4.91      2.76 o 
  -2  16   7        6.70        6.08      1.52 o 
  -1  16   7        7.70        6.78      1.63 o 
   0  16   7      182.00      181.20      4.23 o 
   1  16   7       35.60       36.16      2.66 o 
   2  16   7        6.71        5.32      1.69 o 
   3  16   7       19.11       19.82      2.67 o 
  -4  17   7        5.79        4.73      3.14 o 
  -3  17   7        2.87        2.23      2.83 o 
  -2  17   7       88.25       88.44      4.08 o 
  -1  17   7        2.23        2.43      1.48 o 
   0  17   7      250.64      252.31      5.18 o 
   1  17   7        0.57       -0.53      1.61 o 
   2  17   7       17.36       19.79      2.27 o 
   3  17   7        1.80        3.19      2.19 o 
  -4  18   7        0.77       -0.11      2.96 o 
  -3  18   7       13.22        8.92      4.35 o 
  -2  18   7       32.31       32.93      2.82 o 
  -1  18   7       51.29       50.81      2.87 o 
   0  18   7       20.47       20.38      2.34 o 
   1  18   7        9.83        6.55      1.96 o 
   2  18   7        0.01       -1.13      2.30 o 
   3  18   7        0.82        0.17      2.33 o 
  -4  19   7        0.72       -0.68      2.99 o 
  -3  19   7       19.68       18.05      3.51 o 
  -2  19   7        0.14        4.99      2.51 o 
  -1  19   7       66.90       64.91      3.47 o 
   0  19   7      103.99      106.80      3.84 o 
   1  19   7       31.30       25.41      2.57 o 
   2  19   7        0.12       -0.79      2.47 o 
   3  19   7        0.34       -0.68      2.44 o 
  -4  20   7       27.30       30.81      4.80 o 
  -3  20   7      113.86      135.20     10.16 o 
  -2  20   7       14.04       15.10      2.92 o 
  -1  20   7       14.63       10.83      2.24 o 
   0  20   7      103.48      109.21      3.93 o 
   1  20   7       33.54       28.16      3.13 o 
   2  20   7        0.17       -2.39      2.39 o 
   3  20   7        3.39        4.48      2.90 o 
  -3  21   7        0.06        0.83      3.20 o 
  -2  21   7        2.28        1.14      2.18 o 
  -1  21   7        0.24       -0.94      1.78 o 
   0  21   7      328.21      335.95      7.75 o 
   1  21   7        0.10       -2.08      2.08 o 
   2  21   7       10.34       13.56      3.20 o 
   3  21   7        0.53        0.90      2.67 o 
  -3  22   7       25.72       37.86      5.28 o 
  -2  22   7       50.87       51.78      4.09 o 
  -1  22   7        2.38        1.27      1.89 o 
   0  22   7       20.93       19.57      3.34 o 
   1  22   7       17.45       19.06      2.96 o 
   2  22   7        7.33        8.22      3.33 o 
  -3  23   7       42.88       51.75      6.16 o 
  -2  23   7        9.28       18.60      4.30 o 
  -1  23   7        2.79        0.93      1.92 o 
   0  23   7        0.10       -0.20      2.51 o 
   1  23   7        8.95       11.83      2.92 o 
   2  23   7        0.19       -0.04      3.00 o 
  -3  24   7        6.65       10.20      4.12 o 
  -2  24   7        8.15        8.38      3.46 o 
  -1  24   7        1.09        2.82      2.35 o 
   0  24   7       38.51       41.95      4.00 o 
   1  24   7       12.02       10.58      2.87 o 
   2  24   7       94.21       99.79      6.39 o 
  -3  25   7       12.90       16.69      4.57 o 
  -2  25   7        1.84        3.46      2.96 o 
  -1  25   7        3.25        2.45      2.37 o 
   0  25   7        0.73       -2.12      2.60 o 
   1  25   7       28.02       27.26      3.54 o 
   2  25   7       16.21       14.06      3.95 o 
  -2  26   7        3.27        7.60      3.72 o 
  -1  26   7        4.14        1.63      2.35 o 
   0  26   7        2.48        3.16      2.74 o 
   1  26   7       16.87       17.65      3.31 o 
   2  26   7        1.64        1.88      3.43 o 
  -2  27   7       35.99       48.04      5.62 o 
  -1  27   7       27.63       24.35      3.31 o 
   0  27   7        5.34        7.60      3.11 o 
   1  27   7        2.85        4.13      3.32 o 
  -2  28   7        1.08        2.87      3.66 o 
  -1  28   7        0.60       -1.07      2.46 o 
   0  28   7        1.06        0.77      2.90 o 
   1  28   7        1.32       -3.28      3.28 o 
  -1  29   7       41.42       52.09      4.41 o 
   0  29   7        6.14        1.70      3.06 o 
   1  29   7        4.65        1.47      3.62 o 
  -1  30   7       19.02       32.94      5.56 o 
   0  30   7        2.15        3.41      3.46 o 
  -4   0   8      142.30      152.34     10.43 o 
  -2   0   8        3.20        0.81      2.20 o 
   0   0   8     1183.51     1145.45     35.49 o 
   2   0   8       44.53       50.77      4.54 o 
   4   0   8        0.15       -2.52      4.07 o 
  -5   1   8        0.17       -2.53      2.53 o 
  -4   1   8       29.44       35.19      4.53 o 
  -3   1   8       10.99        9.35      1.90 o 
  -2   1   8       12.47       11.76      1.66 o 
  -1   1   8       46.15       42.13      1.89 o 
   0   1   8       37.15       34.28      1.94 o 
   1   1   8      289.01      292.84      6.16 o 
   2   1   8       21.81       24.41      2.59 o 
   3   1   8        0.69       -2.56      2.56 o 
   4   1   8        1.73        1.47      3.06 o 
  -5   2   8        0.83        2.05      2.98 o 
  -4   2   8        0.89        1.49      2.74 o 
  -3   2   8       38.41       41.00      2.98 o 
  -2   2   8        1.27        1.05      1.31 o 
  -1   2   8        0.35       -0.40      1.07 o 
   0   2   8      164.48      155.37      3.24 o 
   1   2   8      230.26      236.88      6.34 o 
   2   2   8        2.56        4.48      2.23 o 
   3   2   8        2.95        1.62      2.73 o 
   4   2   8        4.63        3.01      3.22 o 
  -5   3   8        1.50       -0.75      2.95 o 
  -4   3   8        4.12        2.38      2.74 o 
  -3   3   8        6.54        4.09      1.78 o 
  -2   3   8        0.97        1.58      1.30 o 
  -1   3   8       86.75       75.89      2.35 o 
   0   3   8      318.06      303.01      4.87 o 
   1   3   8       97.18      104.96      3.30 o 
   2   3   8      183.25      201.55      5.06 o 
   3   3   8       22.15       21.76      3.87 o 
   4   3   8        1.75        1.66      3.05 o 
  -5   4   8        1.91        2.50      2.93 o 
  -4   4   8        1.86        2.23      2.63 o 
  -3   4   8        6.41        5.03      1.76 o 
  -2   4   8       18.62       14.87      1.97 o 
  -1   4   8      325.53      303.89      5.55 o 
   0   4   8       89.60       83.38      2.57 o 
   1   4   8      142.39      144.99      5.13 o 
   2   4   8      128.69      141.59      4.40 o 
   3   4   8        6.88        6.13      3.09 o 
   4   4   8        0.63        0.61      3.09 o 
  -4   5   8        4.70        2.09      3.16 o 
  -3   5   8       95.73       96.99      4.91 o 
  -2   5   8        5.27        3.92      1.43 o 
  -1   5   8      101.20       99.38      2.61 o 
   0   5   8       61.25       53.38      2.24 o 
   1   5   8        3.01        2.28      1.60 o 
   2   5   8       74.72       84.66      3.87 o 
   3   5   8       18.72       22.76      3.42 o 
   4   5   8       10.83       12.44      3.71 o 
  -4   6   8        0.46        0.82      2.54 o 
  -3   6   8       27.73       28.27      2.60 o 
  -2   6   8      157.90      161.06      4.11 o 
  -1   6   8        2.65        1.74      1.17 o 
   0   6   8      157.83      155.38      3.15 o 
   1   6   8        4.02        3.29      1.59 o 
   2   6   8       28.30       32.22      2.82 o 
   3   6   8       42.50       50.71      4.35 o 
   4   6   8       11.73        9.38      3.69 o 
  -4   7   8        0.16        3.46      2.81 o 
  -3   7   8       15.79       13.67      2.19 o 
  -2   7   8      100.73       99.10      3.75 o 
  -1   7   8      319.33      311.23      6.81 o 
   0   7   8      330.55      307.93      7.12 o 
   1   7   8        0.88        0.77      1.57 o 
   2   7   8       11.97       13.73      2.14 o 
   3   7   8       20.89       23.14      3.58 o 
   4   7   8        0.31        0.00      6.26 o 
  -4   8   8       19.53       21.04      3.64 o 
  -3   8   8       27.49       28.86      2.73 o 
  -2   8   8       88.85       88.94      2.64 o 
  -1   8   8      440.19      411.24      8.24 o 
   0   8   8      177.90      167.07      3.83 o 
   1   8   8       15.75       16.49      2.02 o 
   2   8   8       13.35       17.98      2.25 o 
   3   8   8        0.01        0.61      2.48 o 
  -4   9   8       11.65       21.67      4.53 o 
  -3   9   8       13.06       12.01      2.48 o 
  -2   9   8      340.17      342.25      8.14 o 
  -1   9   8       22.22       26.97      1.95 o 
   0   9   8        0.93        1.76      1.26 o 
   1   9   8        0.08       -1.08      1.30 o 
   2   9   8       52.71       54.11      3.13 o 
   3   9   8       15.92       14.81      3.24 o 
  -4  10   8        0.41       -1.07      2.45 o 
  -3  10   8        2.71        1.95      1.70 o 
  -2  10   8        0.16        0.57      1.40 o 
  -1  10   8      104.87       97.78      2.89 o 
   0  10   8       19.43       20.67      1.86 o 
   1  10   8      125.04      120.72      3.45 o 
   2  10   8       49.27       42.63      2.88 o 
   3  10   8        0.15        0.53      2.65 o 
  -4  11   8       15.91       21.90      3.65 o 
  -3  11   8      117.86      128.93      6.36 o 
  -2  11   8       48.82       51.23      2.68 o 
  -1  11   8      103.49      103.20      2.98 o 
   0  11   8       85.63       82.52      2.87 o 
   1  11   8       28.52       24.39      2.33 o 
   2  11   8        0.01       -1.57      1.57 o 
   3  11   8       17.65       21.27      3.54 o 
  -4  12   8        0.16       -2.01      3.29 o 
  -3  12   8       20.20       28.38      3.20 o 
  -2  12   8        0.07       -0.24      1.31 o 
  -1  12   8      234.23      229.34      4.94 o 
   0  12   8       25.08       24.70      2.26 o 
   1  12   8       82.98       76.39      3.48 o 
   2  12   8        4.01        7.01      1.92 o 
   3  12   8        2.49        1.25      2.63 o 
  -4  13   8       18.44       17.59      4.73 o 
  -3  13   8        1.63        4.84      2.66 o 
  -2  13   8        0.14        1.05      1.78 o 
  -1  13   8        0.33        0.39      1.33 o 
   0  13   8        0.39        1.03      1.61 o 
   1  13   8        1.48        0.90      1.76 o 
   2  13   8       28.62       24.44      2.51 o 
   3  13   8        3.20        0.53      2.69 o 
  -4  14   8       26.46       30.25      4.22 o 
  -3  14   8       76.46      100.99     14.27 o 
  -2  14   8       85.07       86.25      7.01 o 
  -1  14   8       80.61       78.93      3.00 o 
   0  14   8       48.10       46.46      2.77 o 
   1  14   8        0.14       -1.62      1.63 o 
   2  14   8        5.51        4.57      2.07 o 
   3  14   8        3.13        2.27      3.02 o 
  -4  15   8        0.50       -0.13      2.70 o 
  -3  15   8       40.65       60.34     12.04 o 
  -2  15   8      182.40      185.30      6.03 o 
  -1  15   8       35.82       41.03      2.48 o 
   0  15   8        1.91        1.01      1.81 o 
   1  15   8        2.91        4.72      1.97 o 
   2  15   8        0.48        1.17      1.82 o 
   3  15   8        0.87       -0.06      3.05 o 
  -4  16   8       28.33       42.54      5.21 o 
  -3  16   8        1.93       -0.54      2.80 o 
  -2  16   8       78.72       81.45      7.56 o 
  -1  16   8       45.46       45.08      2.71 o 
   0  16   8       20.42       15.48      2.27 o 
   1  16   8        6.81        3.97      1.93 o 
   2  16   8        3.68        0.72      1.94 o 
   3  16   8        1.36        2.48      2.34 o 
  -4  17   8        0.00        0.63      3.16 o 
  -3  17   8       36.70       55.81     14.86 o 
  -2  17   8       14.21       18.04      2.52 o 
  -1  17   8      164.74      150.18      4.02 o 
   0  17   8      169.66      161.84      4.54 o 
   1  17   8       23.20       19.80      2.72 o 
   2  17   8       10.30        9.65      2.29 o 
   3  17   8        1.21        4.48      2.72 o 
  -4  18   8        3.20        7.02      3.66 o 
  -3  18   8       76.88      112.13     22.64 o 
  -2  18   8        4.96        8.54      2.25 o 
  -1  18   8       26.81       24.43      2.65 o 
   0  18   8       35.84       37.61      3.38 o 
   1  18   8        0.49       -0.22      2.09 o 
   2  18   8        0.21       -1.88      1.88 o 
   3  18   8        0.40       -0.87      2.75 o 
  -3  19   8        0.06        1.08      3.22 o 
  -2  19   8       18.59       21.73      2.85 o 
  -1  19   8      114.57      120.09      4.22 o 
   0  19   8       16.16       20.08      2.92 o 
   1  19   8       62.01       64.88      4.17 o 
   2  19   8        0.93        0.03      1.86 o 
   3  19   8        2.34        4.77      7.15 o 
  -3  20   8        0.10        1.01      3.25 o 
  -2  20   8        5.00        4.71      2.28 o 
  -1  20   8       21.84       23.17      2.63 o 
   0  20   8        9.96        9.90      2.92 o 
   1  20   8        4.05        1.90      2.53 o 
   2  20   8        2.86        3.62      2.87 o 
  -3  21   8       15.25       14.85      4.19 o 
  -2  21   8        3.22        1.01      2.24 o 
  -1  21   8        0.03        1.49      2.00 o 
   0  21   8        3.87        1.22      2.67 o 
   1  21   8      101.83       95.27      5.11 o 
   2  21   8        3.40        2.92      3.40 o 
  -3  22   8       19.60       22.45      4.88 o 
  -2  22   8        0.96       -1.41      3.70 o 
  -1  22   8        0.11       -2.10      2.10 o 
   0  22   8        9.08        4.46      2.83 o 
   1  22   8       18.68       22.23      3.44 o 
   2  22   8        2.87        3.23      3.06 o 
  -3  23   8        6.28        3.24      3.72 o 
  -2  23   8       15.98       15.64      3.62 o 
  -1  23   8        2.31        2.93      2.34 o 
   0  23   8        5.98        3.59      2.79 o 
   1  23   8       22.84       25.90      3.62 o 
   2  23   8       16.70       23.67      4.41 o 
  -3  24   8        0.47        5.16      3.97 o 
  -2  24   8        8.20       12.85      4.29 o 
  -1  24   8       16.03       15.80      2.78 o 
   0  24   8       22.15       21.88      3.55 o 
   1  24   8       28.76       24.29      3.59 o 
   2  24   8        0.32       -0.34      3.38 o 
  -2  25   8       23.84       24.36      4.62 o 
  -1  25   8        2.04        3.07      2.60 o 
   0  25   8        2.19       -1.28      2.80 o 
   1  25   8        9.97        3.38      2.90 o 
  -2  26   8       23.15       28.60      4.77 o 
  -1  26   8        1.48        2.87      2.68 o 
   0  26   8        0.56       -2.23      2.77 o 
   1  26   8        2.25        2.73      3.17 o 
  -2  27   8        1.48       -0.06      3.54 o 
  -1  27   8        0.64       -0.88      2.55 o 
   0  27   8        0.78        0.50      2.94 o 
   1  27   8       32.46       32.28      4.50 o 
  -1  28   8        1.81        5.18      4.35 o 
   0  28   8        1.07        1.27      3.12 o 
  -3   0   9       13.23       20.97      8.35 o 
  -1   0   9        5.93        4.85      1.39 o 
   1   0   9     1038.52     1040.78     20.87 o 
   3   0   9        3.17        2.29      4.50 o 
  -4   1   9        2.12       10.38      6.41 o 
  -3   1   9       16.66       21.56      4.66 o 
  -2   1   9      209.20      198.16      5.79 o 
  -1   1   9        7.33        6.69      1.41 o 
   0   1   9       58.31       58.63      2.55 o 
   1   1   9       51.97       53.76      2.96 o 
   2   1   9       85.52       91.24      4.21 o 
   3   1   9        1.29       -1.94      2.88 o 
  -4   2   9       16.10       19.62      4.22 o 
  -3   2   9        8.11       10.57      3.01 o 
  -2   2   9       14.97       12.31      2.29 o 
  -1   2   9      113.23      112.87      2.85 o 
   0   2   9      126.97      117.27      3.11 o 
   1   2   9      160.30      170.89      4.19 o 
   2   2   9       39.50       36.81      3.13 o 
   3   2   9        8.89        6.67      3.44 o 
  -4   3   9       13.10       17.20      4.22 o 
  -3   3   9        2.49       -0.24      2.61 o 
  -2   3   9        5.01        3.48      2.10 o 
  -1   3   9      203.88      190.16      5.22 o 
   0   3   9       57.24       54.70      2.52 o 
   1   3   9      326.25      339.90      7.03 o 
   2   3   9      109.27      122.33      5.39 o 
   3   3   9        0.08       -1.86      2.81 o 
  -4   4   9        0.93        1.46      4.62 o 
  -3   4   9       96.41       99.38     12.67 o 
  -2   4   9       10.36        8.25      2.32 o 
  -1   4   9      112.81      103.30      3.14 o 
   0   4   9      390.97      373.53      6.15 o 
   1   4   9        4.52        4.27      2.08 o 
   2   4   9       35.15       37.80      3.16 o 
   3   4   9        1.94        0.40      2.99 o 
  -4   5   9        6.55        7.79      3.57 o 
  -3   5   9        1.13        3.46      2.79 o 
  -2   5   9       40.84       35.31      2.54 o 
  -1   5   9       31.46       28.02      2.11 o 
   0   5   9      352.03      325.81      7.66 o 
   1   5   9       14.06       13.01      2.13 o 
   2   5   9       34.81       36.36      3.14 o 
   3   5   9        1.31        2.09      2.71 o 
  -4   6   9       10.47        9.67      3.24 o 
  -3   6   9        8.02        5.92      2.89 o 
  -2   6   9      214.58      203.70      7.41 o 
  -1   6   9      390.74      376.84      7.84 o 
   0   6   9       10.30        5.43      1.62 o 
   1   6   9       60.19       63.65      3.27 o 
   2   6   9        0.49       -0.98      1.97 o 
   3   6   9       71.40       76.37      5.53 o 
  -4   7   9        5.72        7.63      4.38 o 
  -3   7   9        8.94       11.00      3.35 o 
  -2   7   9       41.45       47.74      3.10 o 
  -1   7   9       45.78       44.42      2.47 o 
   0   7   9       42.25       43.09      2.49 o 
   1   7   9       14.45       11.90      2.23 o 
   2   7   9        7.03        7.39      2.06 o 
   3   7   9       53.78       59.26      5.08 o 
  -4   8   9        3.10        6.30      3.02 o 
  -3   8   9       12.12       10.91      3.37 o 
  -2   8   9      334.94      322.54      7.78 o 
  -1   8   9       35.60       30.39      2.17 o 
   0   8   9      135.69      121.53      8.82 o 
   1   8   9       30.37       34.02      2.77 o 
   2   8   9       76.46       82.30      3.85 o 
   3   8   9       28.39       34.51      4.28 o 
  -4   9   9        0.04        2.14      2.96 o 
  -3   9   9       12.03       67.93     28.09 o 
  -2   9   9        2.09        4.60      1.48 o 
  -1   9   9       20.71       21.62      1.99 o 
   0   9   9        1.70        0.29      1.61 o 
   1   9   9        1.87       -1.84      1.84 o 
   2   9   9        3.81        2.17      1.85 o 
   3   9   9       27.45       21.68      3.74 o 
  -4  10   9       23.52       22.95      4.21 o 
  -3  10   9      105.11      142.27     26.48 o 
  -2  10   9       80.88       78.82      3.24 o 
  -1  10   9       42.82       48.84      2.59 o 
   0  10   9       73.45       67.19      3.26 o 
   1  10   9       12.78       12.21      2.23 o 
   2  10   9        0.42       -0.54      2.19 o 
   3  10   9       17.69       18.77      3.67 o 
  -4  11   9        4.64        6.96      3.30 o 
  -3  11   9       24.56       81.88     33.10 o 
  -2  11   9       37.52       34.39      2.45 o 
  -1  11   9      277.26      256.58      5.11 o 
   0  11   9        8.77        9.13      1.92 o 
   1  11   9        9.29        6.34      2.10 o 
   2  11   9        0.06       -2.02      2.02 o 
   3  11   9        3.00       -0.94      3.17 o 
  -4  12   9        1.90       -0.55      2.97 o 
  -3  12   9       26.48       98.28     36.63 o 
  -2  12   9       53.67       45.21      2.79 o 
  -1  12   9       56.98       51.87      2.70 o 
   0  12   9       35.69       36.17      2.84 o 
   1  12   9       10.94        7.57      2.16 o 
   2  12   9        2.67        0.15      2.05 o 
   3  12   9        1.21        0.25      3.38 o 
  -4  13   9        3.18        1.44      2.86 o 
  -3  13   9       60.91      128.78     42.04 o 
  -2  13   9       86.13       86.16      3.67 o 
  -1  13   9       19.44       21.26      2.54 o 
   0  13   9      132.86      127.56      4.51 o 
   1  13   9       21.30       16.71      2.56 o 
   2  13   9        0.11        1.11      2.07 o 
   3  13   9        1.46        2.86      4.01 o 
  -4  14   9        0.00       -0.66      3.10 o 
  -3  14   9        0.93       -0.37      2.92 o 
  -2  14   9        3.15        1.88      1.98 o 
  -1  14   9      124.03      126.50      4.42 o 
   0  14   9       36.92       34.63      3.28 o 
   1  14   9       53.22       48.59      3.73 o 
   2  14   9        2.44       -0.99      2.01 o 
   3  14   9        0.81       -0.97      3.66 o 
  -4  15   9       78.50       94.10      7.02 o 
  -3  15   9        0.00       -0.08      3.03 o 
  -2  15   9       23.29       24.80      2.86 o 
  -1  15   9        1.94        3.76      2.02 o 
   0  15   9       27.52       24.23      3.07 o 
   1  15   9       11.33        7.12      2.61 o 
   2  15   9       22.19       23.55      3.18 o 
   3  15   9        0.24       -0.20      3.83 o 
  -3  16   9        0.01        0.87      3.24 o 
  -2  16   9        0.71        2.58      2.07 o 
  -1  16   9       24.70       23.50      2.62 o 
   0  16   9       83.11       89.98      4.45 o 
   1  16   9       21.08       18.72      3.00 o 
   2  16   9        0.22        2.33      2.19 o 
  -3  17   9        0.55       -2.53      3.83 o 
  -2  17   9      108.19      111.56      4.76 o 
  -1  17   9       11.10        8.22      2.24 o 
   0  17   9       24.92       17.84      2.88 o 
   1  17   9        8.47        8.76      2.68 o 
   2  17   9        7.83        7.02      2.33 o 
  -3  18   9        3.20       65.04     34.70 o 
  -2  18   9       12.37        8.72      2.78 o 
  -1  18   9        3.49        4.45      2.07 o 
   0  18   9        0.37        0.72      2.33 o 
   1  18   9        4.35        3.30      2.42 o 
   2  18   9        0.03        0.60      2.07 o 
  -3  19   9       32.98       30.79      5.17 o 
  -2  19   9        2.82        4.50      2.93 o 
  -1  19   9        3.45        1.58      2.00 o 
   0  19   9       10.63        7.08      2.89 o 
   1  19   9       13.62       12.15      2.86 o 
   2  19   9       10.22        9.38      2.48 o 
  -3  20   9       21.07       22.82      4.94 o 
  -2  20   9        0.44        4.58      2.78 o 
  -1  20   9        4.80        4.27      2.40 o 
   0  20   9        0.63       -0.03      2.61 o 
   1  20   9        0.01       -0.23      2.62 o 
   2  20   9        0.00       -0.18      2.92 o 
  -3  21   9        0.70        0.08      3.43 o 
  -2  21   9       30.75       31.20      4.10 o 
  -1  21   9       21.22       24.33      4.13 o 
   0  21   9        0.33        1.02      2.65 o 
   1  21   9        3.15        3.72      2.85 o 
   2  21   9        1.87        0.81      3.29 o 
  -2  22   9        0.27        1.54      3.20 o 
  -1  22   9        1.75        4.71      2.35 o 
   0  22   9        2.76        0.72      2.74 o 
   1  22   9       17.48       18.10      3.51 o 
  -2  23   9       22.67       23.20      4.46 o 
  -1  23   9        7.61        8.03      2.79 o 
   0  23   9        2.54        5.53      2.99 o 
   1  23   9       11.23       10.96      3.22 o 
  -2  24   9        3.94        3.27      3.54 o 
  -1  24   9        3.10        2.72      2.64 o 
   0  24   9       12.30       11.91      3.36 o 
   1  24   9       12.41        9.89      3.43 o 
  -2  25   9        0.07        0.55      3.54 o 
  -1  25   9        0.77       -1.59      2.74 o 
   0  25   9        0.00       -0.98      2.92 o 
   1  25   9        6.72        8.36      3.68 o 
  -1  26   9       12.91       11.71      4.47 o 
   0  26   9        2.26        2.15      3.10 o 
  -4   0  10       41.02       37.86      8.05 o 
  -2   0  10       57.46       58.73      5.27 o 
   0   0  10      189.54      189.03      6.65 o 
   2   0  10        5.68        4.45      3.72 o 
  -4   1  10        3.10        0.88      3.26 o 
  -3   1  10       18.66       12.47      3.60 o 
  -2   1  10        1.35        1.03      1.83 o 
  -1   1  10        9.37        7.39      1.91 o 
   0   1  10       43.50       43.55      3.03 o 
   1   1  10      105.15      100.66      4.69 o 
   2   1  10       24.93       32.71      3.21 o 
   3   1  10        0.63       -2.84      2.84 o 
  -4   2  10       18.90       16.03      4.41 o 
  -3   2  10       76.80       75.23      7.68 o 
  -2   2  10        6.89        3.20      2.03 o 
  -1   2  10       25.74       21.60      2.07 o 
   0   2  10       67.75       67.10      3.52 o 
   1   2  10       98.54      101.41      4.71 o 
   2   2  10        0.59        1.14      2.17 o 
   3   2  10        0.03       -1.78      2.97 o 
  -4   3  10        0.08        0.40      3.26 o 
  -3   3  10       15.36       11.94      5.76 o 
  -2   3  10        2.75        4.22      1.99 o 
  -1   3  10      105.12       91.90      3.43 o 
   0   3  10      235.04      236.26      5.16 o 
   1   3  10       44.69       43.42      3.62 o 
   2   3  10      116.70      114.99      5.44 o 
   3   3  10       16.19       16.59      4.16 o 
  -4   4  10        2.51        2.19      3.57 o 
  -3   4  10        7.50        9.33      3.48 o 
  -2   4  10       31.07       20.76      2.68 o 
  -1   4  10      229.61      220.33      5.08 o 
   0   4  10       12.49        9.99      2.19 o 
   1   4  10       49.11       48.49      3.52 o 
   2   4  10       98.06       92.94      5.09 o 
   3   4  10        5.34        2.76      3.31 o 
  -4   5  10        0.04       -0.65      3.88 o 
  -3   5  10       50.64       47.26      7.06 o 
  -2   5  10       19.56       21.57      2.68 o 
  -1   5  10       11.28       11.15      1.83 o 
   0   5  10       26.65       27.06      2.68 o 
   1   5  10        4.56        2.72      2.24 o 
   2   5  10       35.76       32.97      3.51 o 
   3   5  10       13.41       10.32      3.41 o 
  -4   6  10        2.65        5.43      4.17 o 
  -3   6  10       39.37       38.91      4.94 o 
  -2   6  10       55.57       47.35      4.53 o 
  -1   6  10       28.57       25.96      2.18 o 
   0   6  10       44.13       41.80      3.22 o 
   1   6  10        9.23        8.81      2.37 o 
   2   6  10        1.88        1.96      2.34 o 
   3   6  10       11.38       11.98      3.41 o 
  -4   7  10        0.24        1.03      3.23 o 
  -3   7  10        0.00        1.79      3.16 o 
  -2   7  10       10.58        9.69      1.76 o 
  -1   7  10       72.38       63.22      2.92 o 
   0   7  10       76.26       73.46      3.84 o 
   1   7  10        2.80        0.32      2.06 o 
   2   7  10        1.32       -0.75      2.27 o 
   3   7  10        7.82        2.77      3.57 o 
  -4   8  10       10.06        8.94      3.61 o 
  -3   8  10        0.00        0.00      2.95 o 
  -2   8  10        0.74       -0.87      1.44 o 
  -1   8  10      206.24      184.05      4.15 o 
   0   8  10        7.05        7.00      2.81 o 
   1   8  10        0.52        0.54      2.16 o 
   2   8  10        2.61       -0.89      2.22 o 
   3   8  10        0.62       -0.20      3.37 o 
  -4   9  10       12.77       14.86      4.00 o 
  -3   9  10       53.56       57.21      6.67 o 
  -2   9  10       92.29       91.67      3.27 o 
  -1   9  10       30.17       29.16      2.30 o 
   0   9  10        2.51        1.93      2.28 o 
   1   9  10        1.72        0.06      2.10 o 
   2   9  10       13.04        9.20      2.71 o 
   3   9  10        1.34       -1.46      3.74 o 
  -4  10  10        2.86        6.01      3.66 o 
  -3  10  10       44.71       52.83      5.62 o 
  -2  10  10       50.88       50.04      3.64 o 
  -1  10  10      174.92      179.09      4.61 o 
   0  10  10        1.98        3.32      2.42 o 
   1  10  10       60.17       61.30      4.11 o 
   2  10  10        0.22       -0.46      2.31 o 
  -4  11  10       14.67       14.10      4.04 o 
  -3  11  10        0.63       -0.75      3.03 o 
  -2  11  10        8.10        9.06      2.26 o 
  -1  11  10        1.63        3.31      1.76 o 
   0  11  10       42.38       38.18      3.49 o 
   1  11  10        0.60        2.34      2.36 o 
   2  11  10        1.71        1.56      2.40 o 
  -3  12  10       16.18       19.94      4.34 o 
  -2  12  10        1.97        0.20      1.96 o 
  -1  12  10       29.95       25.96      2.76 o 
   0  12  10        0.07       -1.29      2.24 o 
   1  12  10       83.87       94.14      4.77 o 
   2  12  10        6.40        1.21      2.28 o 
  -3  13  10        5.48       12.37      4.26 o 
  -2  13  10        0.00       -0.70      1.93 o 
  -1  13  10       33.63       33.64      3.15 o 
   0  13  10       13.72       15.16      2.89 o 
   1  13  10        9.52        6.84      2.63 o 
   2  13  10        3.56        3.31      2.35 o 
  -3  14  10       18.43       25.90      6.53 o 
  -2  14  10        9.92        7.09      2.49 o 
  -1  14  10        0.76       -0.30      2.07 o 
   0  14  10       16.43       14.02      2.87 o 
   1  14  10        3.62        4.46      2.66 o 
   2  14  10        0.41       -0.14      2.39 o 
  -3  15  10        4.17        2.91      3.46 o 
  -2  15  10        3.21       -0.78      2.38 o 
  -1  15  10        0.58        0.24      2.10 o 
   0  15  10        0.67       -1.44      2.37 o 
   1  15  10        9.97       14.74      3.01 o 
   2  15  10        1.10       -0.31      2.39 o 
  -3  16  10        2.18       -1.35      3.43 o 
  -2  16  10        8.51        5.35      2.64 o 
  -1  16  10        0.02        0.86      2.07 o 
   0  16  10       22.12       20.13      3.12 o 
   1  16  10       16.74       18.04      3.21 o 
   2  16  10        0.03       -2.22      2.22 o 
  -3  17  10        0.08        1.46      3.56 o 
  -2  17  10       19.05       23.05      3.41 o 
  -1  17  10       16.65       24.03      3.35 o 
   0  17  10       14.49       12.51      2.97 o 
   1  17  10        5.64        5.24      2.68 o 
   2  17  10        0.10        2.36      2.44 o 
  -3  18  10       52.34       54.27      6.38 o 
  -2  18  10       11.25       15.89      3.21 o 
  -1  18  10       90.54       91.64      5.04 o 
   0  18  10       15.37       12.91      3.31 o 
   1  18  10        3.40        6.30      2.66 o 
   2  18  10       12.65       11.66      2.90 o 
  -3  19  10       13.26       15.22      4.52 o 
  -2  19  10        7.02       13.75      3.40 o 
  -1  19  10        3.75        4.28      2.65 o 
   0  19  10        4.12        4.29      2.93 o 
   1  19  10        0.58        0.89      2.67 o 
  -2  20  10        1.25        1.95      3.25 o 
  -1  20  10        0.60        3.11      2.68 o 
   0  20  10        2.52        1.40      2.85 o 
   1  20  10        8.68        8.81      2.99 o 
  -2  21  10        0.03        3.35      3.50 o 
  -1  21  10        2.10        4.17      2.80 o 
   0  21  10       18.27       18.14      3.57 o 
   1  21  10        0.97       -0.12      2.88 o 
  -2  22  10        0.01        4.26      3.57 o 
  -1  22  10       11.57       17.04      3.54 o 
   0  22  10        0.36        0.50      2.96 o 
   1  22  10        0.54       -2.82      2.82 o 
  -1  23  10        0.58       -2.30      2.64 o 
   0  23  10        0.20        0.18      3.02 o 
  -1  24  10        2.30        0.50      4.01 o 
   0  24  10        0.09        0.57      3.14 o 
  -3   0  11       13.75       14.61      6.56 o 
  -1   0  11        3.83        5.01      2.66 o 
   1   0  11       64.92       49.38      5.63 o 
  -4   1  11        6.41        2.28      3.68 o 
  -3   1  11        5.03        1.59      3.47 o 
  -2   1  11       40.85       31.38      4.17 o 
  -1   1  11        7.08        5.85      1.93 o 
   0   1  11       15.63       18.75      2.59 o 
   1   1  11        4.67        3.16      2.55 o 
   2   1  11       12.07        9.23      2.94 o 
  -4   2  11        4.10       -0.14      3.44 o 
  -3   2  11        0.05        0.43      3.10 o 
  -2   2  11       24.09       27.98      4.18 o 
  -1   2  11        0.03        2.30      1.78 o 
   0   2  11       11.71        9.05      2.46 o 
   1   2  11       35.49       37.81      3.63 o 
   2   2  11        8.67        6.88      2.91 o 
  -4   3  11        0.14        2.96      3.65 o 
  -3   3  11        0.03       -1.31      2.99 o 
  -2   3  11       32.97       37.31      4.48 o 
  -1   3  11        0.08       -0.57      1.74 o 
   0   3  11        0.00       -2.27      2.27 o 
   1   3  11        6.15        3.42      2.83 o 
   2   3  11        7.63        4.60      2.77 o 
  -4   4  11        0.57        2.01      3.51 o 
  -3   4  11       18.99       14.00      3.93 o 
  -2   4  11        1.51        3.97      2.99 o 
  -1   4  11        5.67        4.13      1.92 o 
   0   4  11        5.51        1.26      2.35 o 
   1   4  11        0.01        0.85      2.38 o 
   2   4  11        1.79       -2.56      3.07 o 
  -3   5  11        2.15        2.11      3.28 o 
  -2   5  11       46.21       43.84      5.38 o 
  -1   5  11       76.18       72.08      3.64 o 
   0   5  11       52.23       55.70      4.44 o 
   1   5  11        9.82       12.28      2.93 o 
   2   5  11        1.52       -2.03      2.59 o 
  -3   6  11        0.00        0.62      3.17 o 
  -2   6  11       54.83       39.07      5.21 o 
  -1   6  11       28.78       31.51      2.57 o 
   0   6  11        1.66       -1.29      2.38 o 
   1   6  11       21.15       26.86      3.28 o 
   2   6  11        0.93       -2.11      2.51 o 
  -3   7  11        0.60        1.60      3.20 o 
  -2   7  11       11.00       14.46      2.40 o 
  -1   7  11        0.34        0.74      1.81 o 
   0   7  11       45.76       50.89      4.36 o 
   1   7  11        9.42       11.61      2.94 o 
   2   7  11        3.82        0.69      2.73 o 
  -3   8  11        8.59        8.98      3.90 o 
  -2   8  11        4.99        3.00      1.96 o 
  -1   8  11        3.32        0.91      2.00 o 
   0   8  11       50.61       51.99      4.05 o 
   1   8  11        6.41        7.79      2.74 o 
   2   8  11        5.86        3.00      2.84 o 
  -3   9  11        2.15       -2.02      3.12 o 
  -2   9  11        9.98       14.77      2.70 o 
  -1   9  11        0.10       -1.40      1.91 o 
   0   9  11        0.06       -2.24      2.24 o 
   1   9  11        0.62       -0.88      2.48 o 
   2   9  11        2.69        4.11      2.92 o 
  -3  10  11        4.76        2.54      3.46 o 
  -2  10  11        1.54        0.53      2.21 o 
  -1  10  11        3.21        1.83      2.25 o 
   0  10  11       35.58       31.85      3.49 o 
   1  10  11        4.03        4.83      2.73 o 
   2  10  11        1.73        0.43      2.62 o 
  -3  11  11        0.82        0.69      3.48 o 
  -2  11  11        3.76        6.10      2.60 o 
  -1  11  11        1.36        0.37      2.18 o 
   0  11  11        1.10        2.75      2.55 o 
   1  11  11        0.55        0.66      2.45 o 
   2  11  11        0.11       -0.68      2.62 o 
  -3  12  11        5.16        0.86      3.56 o 
  -2  12  11        8.15       15.40      2.74 o 
  -1  12  11        0.14       -0.22      2.13 o 
   0  12  11       63.70       57.81      4.22 o 
   1  12  11        0.24       -1.22      2.54 o 
   2  12  11        0.65       -0.48      2.51 o 
  -3  13  11       24.33       16.15      4.66 o 
  -2  13  11       38.76       39.35      4.80 o 
  -1  13  11        0.38        1.66      2.56 o 
   0  13  11       19.43       15.93      3.17 o 
   1  13  11        0.64        4.01      2.66 o 
   2  13  11        1.83        3.07      2.73 o 
  -3  14  11        0.51        3.11      3.79 o 
  -2  14  11        4.87        4.52      2.57 o 
  -1  14  11        0.74       -2.38      2.38 o 
   0  14  11        2.47        3.99      2.61 o 
   1  14  11        1.26        0.25      2.60 o 
  -3  15  11        1.60       -0.20      4.03 o 
  -2  15  11       25.54       25.86      3.46 o 
  -1  15  11        0.33        4.21      2.71 o 
   0  15  11       14.15       18.86      3.29 o 
   1  15  11        5.07        5.81      2.88 o 
  -2  16  11       11.27       19.59      3.66 o 
  -1  16  11        8.82       15.09      3.19 o 
   0  16  11        1.10        0.71      2.54 o 
   1  16  11        8.25        9.99      3.06 o 
  -2  17  11        8.75       10.19      3.33 o 
  -1  17  11        0.33        2.73      2.78 o 
   0  17  11        5.19        4.28      3.13 o 
   1  17  11        1.99       -0.19      2.72 o 
  -2  18  11        0.00       -2.01      3.23 o 
  -1  18  11       14.25       15.56      3.50 o 
   0  18  11        5.54       14.97      3.54 o 
   1  18  11       12.20       18.20      3.42 o 
  -2  19  11       15.66       15.50      4.23 o 
  -1  19  11        2.62        2.37      3.09 o 
   0  19  11        5.08        4.40      3.19 o 
  -1  20  11        0.27        1.22      3.06 o 
   0  20  11        0.00       -2.33      2.89 o 
  -1  21  11       11.82       18.09      3.57 o 
   0  21  11       11.06       19.41      3.80 o 
  -2   0  12       18.29       12.43      5.22 o 
   0   0  12       66.84       70.58      6.48 o 
   2   0  12        2.22        1.42      4.15 o 
  -3   1  12        1.69        2.25      4.11 o 
  -2   1  12        9.24        5.34      3.27 o 
  -1   1  12        8.58       10.74      2.94 o 
   0   1  12        0.14       -1.79      2.47 o 
   1   1  12        0.38        1.65      2.69 o 
   2   1  12       14.87       17.20      3.60 o 
  -3   2  12        0.04        2.63      3.90 o 
  -2   2  12        3.17        6.13      3.33 o 
  -1   2  12       31.67       30.54      3.62 o 
   0   2  12        0.24       -0.10      2.46 o 
   1   2  12        8.75        6.95      3.32 o 
   2   2  12        0.31       -2.54      2.68 o 
  -3   3  12       13.94       12.22      4.22 o 
  -2   3  12        0.90        4.77      3.37 o 
  -1   3  12        4.03        1.14      2.59 o 
   0   3  12        0.25       -0.37      2.50 o 
   1   3  12        0.14       -1.32      2.57 o 
   2   3  12        0.77        2.02      2.88 o 
  -3   4  12        3.20        5.57      3.77 o 
  -2   4  12        1.27        1.26      3.45 o 
  -1   4  12        0.06       -0.67      2.52 o 
   0   4  12        4.22        4.07      2.71 o 
   1   4  12        2.71        2.55      2.75 o 
   2   4  12       13.44       12.42      3.33 o 
  -3   5  12        1.35       -2.33      3.37 o 
  -2   5  12        1.22       -1.21      5.13 o 
  -1   5  12        0.12        0.31      2.58 o 
   0   5  12       20.12       19.64      3.32 o 
   1   5  12       12.06       10.64      3.13 o 
   2   5  12        9.52       13.11      4.19 o 
  -3   6  12       31.85       30.92      5.30 o 
  -2   6  12        0.47       -0.17      3.51 o 
  -1   6  12       15.31       15.68      3.18 o 
   0   6  12       10.76       11.84      2.93 o 
   1   6  12        3.34        2.70      2.74 o 
  -3   7  12       14.99       12.95      4.36 o 
  -2   7  12        8.76        7.39      4.15 o 
  -1   7  12       11.64       19.43      3.23 o 
   0   7  12        0.30        1.70      2.98 o 
   1   7  12        4.16        6.93      2.77 o 
  -3   8  12       16.26       22.30      4.81 o 
  -2   8  12        3.62        4.71      3.80 o 
  -1   8  12        3.81        5.19      2.78 o 
   0   8  12       32.21       35.05      3.80 o 
   1   8  12        0.89        2.58      2.76 o 
  -3   9  12        0.03        1.71      3.62 o 
  -2   9  12       14.26       19.73      4.91 o 
  -1   9  12        2.82       -0.40      2.60 o 
   0   9  12        0.23        0.52      2.64 o 
   1   9  12        9.16       13.27      3.29 o 
  -3  10  12        0.00       -0.70      3.51 o 
  -2  10  12        1.18        5.33      3.06 o 
  -1  10  12       30.26       30.36      4.03 o 
   0  10  12        3.68        3.17      2.72 o 
   1  10  12        0.58       -1.13      2.64 o 
  -2  11  12        3.90        5.05      2.59 o 
  -1  11  12        0.47        0.62      2.92 o 
   0  11  12        5.71        8.96      2.96 o 
   1  11  12        1.47        3.49      2.86 o 
  -2  12  12       12.24       16.03      3.24 o 
  -1  12  12        0.34        1.94      2.96 o 
   0  12  12       13.39       19.94      3.39 o 
   1  12  12       15.58       13.58      3.26 o 
  -2  13  12       25.63       38.04      4.45 o 
  -1  13  12       13.42       13.33      3.48 o 
   0  13  12       15.07       11.78      3.10 o 
   1  13  12        0.47       -0.51      2.75 o 
  -2  14  12       13.85       16.38      3.67 o 
  -1  14  12        0.24        4.18      3.23 o 
   0  14  12        1.15        3.00      2.94 o 
   1  14  12       10.36       10.27      3.25 o 
  -2  15  12        2.10       -1.92      2.94 o 
  -1  15  12       18.30       23.18      3.95 o 
   0  15  12        1.94        5.43      2.98 o 
  -1  16  12       16.39       23.49      3.86 o 
   0  16  12        1.20        2.31      3.10 o 
  -1  17  12        6.00        4.77      3.26 o 
   0  17  12        2.02        4.79      3.39 o 
  -1   0  13        1.24        8.05      4.96 o 
   1   0  13       50.33       64.80      6.93 o 
  -2   1  13       16.62       26.58      4.71 o 
  -1   1  13       24.68       27.18      4.06 o 
   0   1  13        1.72       -1.28      2.72 o 
   1   1  13        2.00        2.37      3.40 o 
  -2   2  13       26.20       30.30      4.84 o 
  -1   2  13       22.44       30.50      4.37 o 
   0   2  13        0.00       -1.88      2.71 o 
   1   2  13        0.30        0.41      2.84 o 
  -2   3  13       14.99       13.40      4.74 o 
  -1   3  13        7.77       14.99      3.68 o 
   0   3  13        6.14        7.42      3.09 o 
   1   3  13        4.66        2.98      2.95 o 
  -2   4  13        1.65        5.88      4.37 o 
  -1   4  13        1.98        0.70      3.20 o 
   0   4  13       32.35       39.15      4.04 o 
   1   4  13        2.43        1.60      2.95 o 
  -2   5  13        0.82       -3.29      3.66 o 
  -1   5  13        4.29        5.84      3.39 o 
   0   5  13        1.13       -0.59      2.76 o 
   1   5  13        7.15        5.18      3.15 o 
  -2   6  13        8.39        8.87      4.54 o 
  -1   6  13        2.04        1.63      3.13 o 
   0   6  13        2.54        6.77      3.46 o 
  -2   7  13        8.63        3.60      4.07 o 
  -1   7  13       24.59       33.46      4.32 o 
   0   7  13        5.51        0.84      2.89 o 
  -2   8  13        5.83        4.71      5.46 o 
  -1   8  13        1.72       -3.03      3.03 o 
   0   8  13        0.00       -0.99      2.77 o 
  -2   9  13        1.01        0.92      5.23 o 
  -1   9  13        3.19        3.57      3.93 o 
   0   9  13        8.21        9.61      3.18 o 
  -1  10  13        2.96        1.34      3.48 o 
   0  10  13        0.04        3.55      2.96 o 
  -1  11  13        9.99        9.29      3.95 o 
   0  11  13        2.64        0.11      2.93 o 
  -1  12  13       13.26       15.97      3.80 o 
                                                 
